# Supplementary material for: Interactions between circulating inflammatory factors and autism spectrum disorder: a bidirectional Mendelian randomization study in European population
Source: Front Immunol. 2024 Apr 29;15:1370276. doi: 10.3389/fimmu.2024.1370276 (PMC11089225; doi:10.3389/fimmu.2024.1370276)
Supplement: Supplementary file 1 [file Table_1.xlsx]

## Sheet: S1
1,815 SNPs related to 91 circulating inflammatory factors
SNP	p-value	type
rs34826779	4.99e-06	91 inflammatory factors
rs202063542	4.99e-06	91 inflammatory factors
rs149458216	4.97e-06	91 inflammatory factors
rs117613902	4.97e-06	91 inflammatory factors
rs2847249	4.97e-06	91 inflammatory factors
rs116198125	4.97e-06	91 inflammatory factors
rs200184122	4.96e-06	91 inflammatory factors
rs79953230	4.96e-06	91 inflammatory factors
rs11199541	4.96e-06	91 inflammatory factors
rs184103539	4.95e-06	91 inflammatory factors
rs9433760	4.95e-06	91 inflammatory factors
rs9965402	4.94e-06	91 inflammatory factors
rs12784822	4.93e-06	91 inflammatory factors
rs74127049	4.92e-06	91 inflammatory factors
rs149395110	4.92e-06	91 inflammatory factors
rs113674769	4.92e-06	91 inflammatory factors
rs9913313	4.92e-06	91 inflammatory factors
rs569463048	4.88e-06	91 inflammatory factors
rs10990301	4.88e-06	91 inflammatory factors
rs74849049	4.88e-06	91 inflammatory factors
rs62311721	4.88e-06	91 inflammatory factors
rs113448118	4.88e-06	91 inflammatory factors
rs62120726	4.88e-06	91 inflammatory factors
rs148834134	4.87e-06	91 inflammatory factors
rs17448036	4.87e-06	91 inflammatory factors
rs11115639	4.86e-06	91 inflammatory factors
rs79432525	4.85e-06	91 inflammatory factors
rs117109857	4.85e-06	91 inflammatory factors
rs72815428	4.85e-06	91 inflammatory factors
rs75739108	4.85e-06	91 inflammatory factors
rs34219417	4.84e-06	91 inflammatory factors
rs4290523	4.84e-06	91 inflammatory factors
rs77595989	4.84e-06	91 inflammatory factors
rs948962	4.84e-06	91 inflammatory factors
rs2853926	4.84e-06	91 inflammatory factors
rs145686993	4.84e-06	91 inflammatory factors
rs79791117	4.84e-06	91 inflammatory factors
rs1001495	4.83e-06	91 inflammatory factors
rs8051133	4.83e-06	91 inflammatory factors
rs7292320	4.82e-06	91 inflammatory factors
rs117591817	4.82e-06	91 inflammatory factors
rs2245786	4.82e-06	91 inflammatory factors
rs1403742	4.82e-06	91 inflammatory factors
rs77792454	4.82e-06	91 inflammatory factors
rs78652121	4.81e-06	91 inflammatory factors
rs201180858	4.81e-06	91 inflammatory factors
rs908372	4.8e-06	91 inflammatory factors
rs232928	4.8e-06	91 inflammatory factors
rs3821473	4.8e-06	91 inflammatory factors
rs111476793	4.79e-06	91 inflammatory factors
rs7401175	4.78e-06	91 inflammatory factors
rs77569365	4.77e-06	91 inflammatory factors
rs9946923	4.77e-06	91 inflammatory factors
rs1370215	4.76e-06	91 inflammatory factors
rs12500563	4.76e-06	91 inflammatory factors
rs35435997	4.76e-06	91 inflammatory factors
rs13107325	4.76e-06	91 inflammatory factors
rs12338549	4.76e-06	91 inflammatory factors
rs12567824	4.76e-06	91 inflammatory factors
rs2133027	4.75e-06	91 inflammatory factors
rs12539643	4.74e-06	91 inflammatory factors
rs529862022	4.72e-06	91 inflammatory factors
rs74956615	4.72e-06	91 inflammatory factors
rs62069649	4.72e-06	91 inflammatory factors
rs76428106	4.72e-06	91 inflammatory factors
rs4888966	4.71e-06	91 inflammatory factors
rs7661151	4.7e-06	91 inflammatory factors
rs140828666	4.7e-06	91 inflammatory factors
rs61098036	4.7e-06	91 inflammatory factors
rs11674185	4.69e-06	91 inflammatory factors
rs143067549	4.69e-06	91 inflammatory factors
rs74491711	4.67e-06	91 inflammatory factors
rs12110436	4.67e-06	91 inflammatory factors
rs117428573	4.67e-06	91 inflammatory factors
rs12047801	4.67e-06	91 inflammatory factors
rs6985207	4.67e-06	91 inflammatory factors
rs73114426	4.66e-06	91 inflammatory factors
rs567093451	4.66e-06	91 inflammatory factors
rs6002001	4.66e-06	91 inflammatory factors
rs117398067	4.65e-06	91 inflammatory factors
rs72633862	4.65e-06	91 inflammatory factors
rs6717478	4.65e-06	91 inflammatory factors
rs10233998	4.64e-06	91 inflammatory factors
rs190108694	4.64e-06	91 inflammatory factors
rs5751454	4.64e-06	91 inflammatory factors
rs77507094	4.64e-06	91 inflammatory factors
rs9941952	4.63e-06	91 inflammatory factors
rs10837780	4.63e-06	91 inflammatory factors
rs41272625	4.63e-06	91 inflammatory factors
rs2738752	4.62e-06	91 inflammatory factors
rs111674022	4.61e-06	91 inflammatory factors
rs10903115	4.61e-06	91 inflammatory factors
rs59446445	4.61e-06	91 inflammatory factors
rs13418255	4.61e-06	91 inflammatory factors
rs7512350	4.6e-06	91 inflammatory factors
rs73157388	4.6e-06	91 inflammatory factors
rs78336300	4.6e-06	91 inflammatory factors
rs1574847	4.59e-06	91 inflammatory factors
rs17149396	4.59e-06	91 inflammatory factors
rs10234370	4.59e-06	91 inflammatory factors
rs145344087	4.59e-06	91 inflammatory factors
rs56009454	4.59e-06	91 inflammatory factors
rs847767	4.58e-06	91 inflammatory factors
rs117317477	4.57e-06	91 inflammatory factors
rs10211598	4.56e-06	91 inflammatory factors
rs7808444	4.56e-06	91 inflammatory factors
rs4664334	4.55e-06	91 inflammatory factors
rs28535751	4.55e-06	91 inflammatory factors
rs12056343	4.55e-06	91 inflammatory factors
rs11242125	4.55e-06	91 inflammatory factors
rs55849454	4.54e-06	91 inflammatory factors
rs4772260	4.54e-06	91 inflammatory factors
rs368805685	4.54e-06	91 inflammatory factors
rs5001566	4.54e-06	91 inflammatory factors
rs577897343	4.54e-06	91 inflammatory factors
rs12407505	4.53e-06	91 inflammatory factors
rs79990760	4.52e-06	91 inflammatory factors
rs42279	4.51e-06	91 inflammatory factors
rs150015576	4.51e-06	91 inflammatory factors
rs35271532	4.51e-06	91 inflammatory factors
rs55843637	4.5e-06	91 inflammatory factors
rs4817032	4.5e-06	91 inflammatory factors
rs12517801	4.5e-06	91 inflammatory factors
rs8112014	4.49e-06	91 inflammatory factors
rs10508556	4.48e-06	91 inflammatory factors
rs74764632	4.47e-06	91 inflammatory factors
rs12520287	4.47e-06	91 inflammatory factors
rs17326790	4.47e-06	91 inflammatory factors
rs12711729	4.47e-06	91 inflammatory factors
rs112495884	4.47e-06	91 inflammatory factors
rs2975421	4.47e-06	91 inflammatory factors
rs74157668	4.46e-06	91 inflammatory factors
rs17735284	4.45e-06	91 inflammatory factors
rs141117375	4.45e-06	91 inflammatory factors
rs76777800	4.44e-06	91 inflammatory factors
rs7304709	4.44e-06	91 inflammatory factors
rs73327656	4.44e-06	91 inflammatory factors
rs577588918	4.43e-06	91 inflammatory factors
rs115370595	4.42e-06	91 inflammatory factors
rs11880837	4.42e-06	91 inflammatory factors
rs9479501	4.41e-06	91 inflammatory factors
rs11605127	4.41e-06	91 inflammatory factors
rs397081	4.4e-06	91 inflammatory factors
rs3792790	4.4e-06	91 inflammatory factors
rs9289590	4.4e-06	91 inflammatory factors
rs566450266	4.4e-06	91 inflammatory factors
rs71644719	4.4e-06	91 inflammatory factors
rs1926742	4.39e-06	91 inflammatory factors
rs67797811	4.39e-06	91 inflammatory factors
rs2004100	4.39e-06	91 inflammatory factors
rs389239	4.39e-06	91 inflammatory factors
rs34925583	4.39e-06	91 inflammatory factors
rs145703410	4.39e-06	91 inflammatory factors
rs80137559	4.37e-06	91 inflammatory factors
rs8015296	4.37e-06	91 inflammatory factors
rs12864018	4.37e-06	91 inflammatory factors
rs1516478	4.37e-06	91 inflammatory factors
rs76913603	4.36e-06	91 inflammatory factors
rs17647697	4.35e-06	91 inflammatory factors
rs11622090	4.35e-06	91 inflammatory factors
rs28852438	4.34e-06	91 inflammatory factors
rs148859911	4.34e-06	91 inflammatory factors
rs10164255	4.33e-06	91 inflammatory factors
rs649129	4.33e-06	91 inflammatory factors
rs2281119	4.33e-06	91 inflammatory factors
rs1120252	4.33e-06	91 inflammatory factors
rs2418781	4.33e-06	91 inflammatory factors
rs207311	4.32e-06	91 inflammatory factors
rs4823082	4.32e-06	91 inflammatory factors
rs6498926	4.29e-06	91 inflammatory factors
rs530057572	4.29e-06	91 inflammatory factors
rs7737635	4.29e-06	91 inflammatory factors
rs146380867	4.29e-06	91 inflammatory factors
rs147006060	4.28e-06	91 inflammatory factors
rs140214797	4.28e-06	91 inflammatory factors
rs112594435	4.27e-06	91 inflammatory factors
rs112338272	4.27e-06	91 inflammatory factors
rs2122155	4.26e-06	91 inflammatory factors
rs10403201	4.26e-06	91 inflammatory factors
rs11877350	4.26e-06	91 inflammatory factors
rs137887001	4.25e-06	91 inflammatory factors
rs183596950	4.25e-06	91 inflammatory factors
rs1377015	4.25e-06	91 inflammatory factors
rs192303297	4.25e-06	91 inflammatory factors
rs851612	4.24e-06	91 inflammatory factors
rs143313574	4.24e-06	91 inflammatory factors
rs117265389	4.24e-06	91 inflammatory factors
rs187405204	4.23e-06	91 inflammatory factors
rs114033894	4.22e-06	91 inflammatory factors
rs191808657	4.22e-06	91 inflammatory factors
rs72785422	4.22e-06	91 inflammatory factors
rs1356799	4.22e-06	91 inflammatory factors
rs73166403	4.22e-06	91 inflammatory factors
rs139690	4.22e-06	91 inflammatory factors
rs4017	4.21e-06	91 inflammatory factors
rs111764025	4.21e-06	91 inflammatory factors
rs115009171	4.21e-06	91 inflammatory factors
rs114829303	4.2e-06	91 inflammatory factors
rs7966257	4.2e-06	91 inflammatory factors
rs111787182	4.19e-06	91 inflammatory factors
rs10910814	4.19e-06	91 inflammatory factors
rs74350159	4.19e-06	91 inflammatory factors
rs113958571	4.18e-06	91 inflammatory factors
rs56023600	4.18e-06	91 inflammatory factors
rs1072074	4.17e-06	91 inflammatory factors
rs35024691	4.17e-06	91 inflammatory factors
rs28700215	4.17e-06	91 inflammatory factors
rs78045189	4.17e-06	91 inflammatory factors
rs6671688	4.16e-06	91 inflammatory factors
rs117510656	4.16e-06	91 inflammatory factors
rs78142752	4.15e-06	91 inflammatory factors
rs79438518	4.15e-06	91 inflammatory factors
rs111641307	4.15e-06	91 inflammatory factors
rs73171545	4.14e-06	91 inflammatory factors
rs59538998	4.13e-06	91 inflammatory factors
rs636479	4.12e-06	91 inflammatory factors
rs150547	4.12e-06	91 inflammatory factors
rs10481754	4.12e-06	91 inflammatory factors
rs1153572	4.12e-06	91 inflammatory factors
rs1074669	4.12e-06	91 inflammatory factors
rs183596950	4.12e-06	91 inflammatory factors
rs140072192	4.1e-06	91 inflammatory factors
rs4317138	4.1e-06	91 inflammatory factors
rs570043519	4.1e-06	91 inflammatory factors
rs11673125	4.1e-06	91 inflammatory factors
rs1636592	4.09e-06	91 inflammatory factors
rs5769672	4.09e-06	91 inflammatory factors
rs10734292	4.09e-06	91 inflammatory factors
rs1277312	4.09e-06	91 inflammatory factors
rs2497351	4.09e-06	91 inflammatory factors
rs7812322	4.08e-06	91 inflammatory factors
rs4749761	4.07e-06	91 inflammatory factors
rs138311590	4.07e-06	91 inflammatory factors
rs192325200	4.07e-06	91 inflammatory factors
rs867063	4.07e-06	91 inflammatory factors
rs59801342	4.07e-06	91 inflammatory factors
rs11085155	4.07e-06	91 inflammatory factors
rs76047473	4.06e-06	91 inflammatory factors
rs143181662	4.05e-06	91 inflammatory factors
rs28667091	4.05e-06	91 inflammatory factors
rs144037665	4.05e-06	91 inflammatory factors
rs17720330	4.04e-06	91 inflammatory factors
rs151092565	4.03e-06	91 inflammatory factors
rs143796249	4.03e-06	91 inflammatory factors
rs114597610	4.03e-06	91 inflammatory factors
rs371663005	4.02e-06	91 inflammatory factors
rs117263973	4.02e-06	91 inflammatory factors
rs143986178	4.02e-06	91 inflammatory factors
rs115455827	4.02e-06	91 inflammatory factors
rs183217699	4.02e-06	91 inflammatory factors
rs13303278	4.01e-06	91 inflammatory factors
rs77493302	4.01e-06	91 inflammatory factors
rs56268787	4.01e-06	91 inflammatory factors
rs2108621	4.01e-06	91 inflammatory factors
rs6920753	4.01e-06	91 inflammatory factors
rs13336496	4.01e-06	91 inflammatory factors
rs2502347	4.01e-06	91 inflammatory factors
rs17154027	4e-06	91 inflammatory factors
rs12092228	4e-06	91 inflammatory factors
rs2894910	4e-06	91 inflammatory factors
rs9685374	3.99e-06	91 inflammatory factors
rs79925007	3.99e-06	91 inflammatory factors
rs78455659	3.99e-06	91 inflammatory factors
rs35904471	3.99e-06	91 inflammatory factors
rs76708593	3.98e-06	91 inflammatory factors
rs149111746	3.98e-06	91 inflammatory factors
rs140886020	3.98e-06	91 inflammatory factors
rs75492374	3.97e-06	91 inflammatory factors
rs3003450	3.97e-06	91 inflammatory factors
rs28454196	3.97e-06	91 inflammatory factors
rs148560093	3.97e-06	91 inflammatory factors
rs55843637	3.96e-06	91 inflammatory factors
rs146186562	3.96e-06	91 inflammatory factors
rs75626299	3.95e-06	91 inflammatory factors
rs72659995	3.95e-06	91 inflammatory factors
rs12754806	3.94e-06	91 inflammatory factors
rs2906655	3.93e-06	91 inflammatory factors
rs6584485	3.93e-06	91 inflammatory factors
rs7136254	3.92e-06	91 inflammatory factors
rs741344	3.92e-06	91 inflammatory factors
rs12445031	3.92e-06	91 inflammatory factors
rs73137770	3.91e-06	91 inflammatory factors
rs189846846	3.91e-06	91 inflammatory factors
rs4779338	3.91e-06	91 inflammatory factors
rs10892466	3.89e-06	91 inflammatory factors
rs75338333	3.89e-06	91 inflammatory factors
rs9295562	3.89e-06	91 inflammatory factors
rs544425471	3.88e-06	91 inflammatory factors
rs34080302	3.87e-06	91 inflammatory factors
rs17340161	3.86e-06	91 inflammatory factors
rs74956615	3.86e-06	91 inflammatory factors
rs201840950	3.86e-06	91 inflammatory factors
rs141460846	3.86e-06	91 inflammatory factors
rs56889120	3.86e-06	91 inflammatory factors
rs61782461	3.84e-06	91 inflammatory factors
rs116179073	3.84e-06	91 inflammatory factors
rs7193141	3.84e-06	91 inflammatory factors
rs117698194	3.83e-06	91 inflammatory factors
rs10777251	3.83e-06	91 inflammatory factors
rs12152184	3.83e-06	91 inflammatory factors
rs17486819	3.82e-06	91 inflammatory factors
rs11127419	3.82e-06	91 inflammatory factors
rs3806818	3.82e-06	91 inflammatory factors
rs73590361	3.82e-06	91 inflammatory factors
rs115890206	3.81e-06	91 inflammatory factors
rs2814092	3.8e-06	91 inflammatory factors
rs138771212	3.8e-06	91 inflammatory factors
rs34246740	3.8e-06	91 inflammatory factors
rs113580784	3.8e-06	91 inflammatory factors
rs143400203	3.79e-06	91 inflammatory factors
rs17734417	3.79e-06	91 inflammatory factors
rs2281532	3.79e-06	91 inflammatory factors
rs78254232	3.79e-06	91 inflammatory factors
rs10744384	3.78e-06	91 inflammatory factors
rs12895022	3.78e-06	91 inflammatory factors
rs7150107	3.78e-06	91 inflammatory factors
rs116198125	3.78e-06	91 inflammatory factors
rs11639226	3.76e-06	91 inflammatory factors
rs4360502	3.76e-06	91 inflammatory factors
rs10842189	3.76e-06	91 inflammatory factors
rs143274881	3.76e-06	91 inflammatory factors
rs2280441	3.75e-06	91 inflammatory factors
rs34519991	3.75e-06	91 inflammatory factors
rs181726805	3.75e-06	91 inflammatory factors
rs116470923	3.74e-06	91 inflammatory factors
rs570880779	3.73e-06	91 inflammatory factors
rs11065264	3.73e-06	91 inflammatory factors
rs7806921	3.73e-06	91 inflammatory factors
rs7406537	3.73e-06	91 inflammatory factors
rs12195292	3.72e-06	91 inflammatory factors
rs55939507	3.72e-06	91 inflammatory factors
rs113582651	3.71e-06	91 inflammatory factors
rs55896747	3.71e-06	91 inflammatory factors
rs1077965	3.71e-06	91 inflammatory factors
rs150524893	3.71e-06	91 inflammatory factors
rs9303102	3.71e-06	91 inflammatory factors
rs1760941	3.71e-06	91 inflammatory factors
rs16879825	3.69e-06	91 inflammatory factors
rs17345759	3.68e-06	91 inflammatory factors
rs6442763	3.68e-06	91 inflammatory factors
rs112956934	3.67e-06	91 inflammatory factors
rs576004227	3.67e-06	91 inflammatory factors
rs72633250	3.67e-06	91 inflammatory factors
rs12367368	3.67e-06	91 inflammatory factors
rs145793996	3.66e-06	91 inflammatory factors
rs2620728	3.65e-06	91 inflammatory factors
rs11140450	3.65e-06	91 inflammatory factors
rs7718478	3.65e-06	91 inflammatory factors
rs76421506	3.64e-06	91 inflammatory factors
rs117145942	3.63e-06	91 inflammatory factors
rs4700382	3.62e-06	91 inflammatory factors
rs697699	3.61e-06	91 inflammatory factors
rs75788494	3.61e-06	91 inflammatory factors
rs1013434	3.61e-06	91 inflammatory factors
rs3889401	3.6e-06	91 inflammatory factors
rs79759094	3.6e-06	91 inflammatory factors
rs117645472	3.59e-06	91 inflammatory factors
rs13058191	3.59e-06	91 inflammatory factors
rs138203589	3.59e-06	91 inflammatory factors
rs72673086	3.57e-06	91 inflammatory factors
rs12498781	3.57e-06	91 inflammatory factors
rs77654242	3.56e-06	91 inflammatory factors
rs17256492	3.56e-06	91 inflammatory factors
rs145516279	3.56e-06	91 inflammatory factors
rs10978641	3.56e-06	91 inflammatory factors
rs150949259	3.56e-06	91 inflammatory factors
rs4974444	3.55e-06	91 inflammatory factors
rs60277384	3.54e-06	91 inflammatory factors
rs12133241	3.54e-06	91 inflammatory factors
rs78743764	3.53e-06	91 inflammatory factors
rs539147801	3.53e-06	91 inflammatory factors
rs74852566	3.52e-06	91 inflammatory factors
rs369482528	3.51e-06	91 inflammatory factors
rs60306270	3.51e-06	91 inflammatory factors
rs114209791	3.5e-06	91 inflammatory factors
rs3181361	3.5e-06	91 inflammatory factors
rs7570818	3.5e-06	91 inflammatory factors
rs7538845	3.5e-06	91 inflammatory factors
rs117888068	3.49e-06	91 inflammatory factors
rs3218587	3.49e-06	91 inflammatory factors
rs12152184	3.49e-06	91 inflammatory factors
rs4277106	3.48e-06	91 inflammatory factors
rs72652073	3.48e-06	91 inflammatory factors
rs10499604	3.48e-06	91 inflammatory factors
rs1203834	3.48e-06	91 inflammatory factors
rs3967170	3.46e-06	91 inflammatory factors
rs6452820	3.46e-06	91 inflammatory factors
rs56397903	3.46e-06	91 inflammatory factors
rs10780690	3.46e-06	91 inflammatory factors
rs7102957	3.46e-06	91 inflammatory factors
rs1609310	3.46e-06	91 inflammatory factors
rs150416959	3.46e-06	91 inflammatory factors
rs142421172	3.45e-06	91 inflammatory factors
rs61792394	3.45e-06	91 inflammatory factors
rs66755903	3.45e-06	91 inflammatory factors
rs60459634	3.45e-06	91 inflammatory factors
rs73151926	3.45e-06	91 inflammatory factors
rs117095006	3.45e-06	91 inflammatory factors
rs77832761	3.44e-06	91 inflammatory factors
rs77980965	3.44e-06	91 inflammatory factors
rs181409232	3.43e-06	91 inflammatory factors
rs74722523	3.43e-06	91 inflammatory factors
rs55793562	3.43e-06	91 inflammatory factors
rs4719850	3.42e-06	91 inflammatory factors
rs9264796	3.42e-06	91 inflammatory factors
rs8024256	3.41e-06	91 inflammatory factors
rs114359340	3.41e-06	91 inflammatory factors
rs111478357	3.39e-06	91 inflammatory factors
rs551896428	3.39e-06	91 inflammatory factors
rs587680479	3.39e-06	91 inflammatory factors
rs141941146	3.38e-06	91 inflammatory factors
rs7583622	3.38e-06	91 inflammatory factors
rs11105725	3.38e-06	91 inflammatory factors
rs138884871	3.37e-06	91 inflammatory factors
rs112206094	3.37e-06	91 inflammatory factors
rs11251952	3.36e-06	91 inflammatory factors
rs6535212	3.36e-06	91 inflammatory factors
rs13257574	3.36e-06	91 inflammatory factors
rs117538197	3.36e-06	91 inflammatory factors
rs10426867	3.36e-06	91 inflammatory factors
rs7019909	3.36e-06	91 inflammatory factors
rs10024178	3.35e-06	91 inflammatory factors
rs111848253	3.35e-06	91 inflammatory factors
rs12367122	3.35e-06	91 inflammatory factors
rs80303768	3.35e-06	91 inflammatory factors
rs3745163	3.35e-06	91 inflammatory factors
rs34630685	3.35e-06	91 inflammatory factors
rs117442125	3.35e-06	91 inflammatory factors
rs11709039	3.34e-06	91 inflammatory factors
rs1564995	3.34e-06	91 inflammatory factors
rs12138611	3.34e-06	91 inflammatory factors
rs16947053	3.34e-06	91 inflammatory factors
rs2631360	3.34e-06	91 inflammatory factors
rs2856226	3.33e-06	91 inflammatory factors
rs139924614	3.33e-06	91 inflammatory factors
rs138739860	3.33e-06	91 inflammatory factors
rs72701782	3.33e-06	91 inflammatory factors
rs17537796	3.33e-06	91 inflammatory factors
rs138471526	3.31e-06	91 inflammatory factors
rs145111430	3.31e-06	91 inflammatory factors
rs75710908	3.3e-06	91 inflammatory factors
rs72837682	3.3e-06	91 inflammatory factors
rs72883370	3.3e-06	91 inflammatory factors
rs7858310	3.3e-06	91 inflammatory factors
rs55885546	3.28e-06	91 inflammatory factors
rs148332061	3.28e-06	91 inflammatory factors
rs9881117	3.28e-06	91 inflammatory factors
rs11931996	3.28e-06	91 inflammatory factors
rs16886503	3.28e-06	91 inflammatory factors
rs559991994	3.28e-06	91 inflammatory factors
rs4876407	3.28e-06	91 inflammatory factors
rs10988407	3.28e-06	91 inflammatory factors
rs1432791	3.28e-06	91 inflammatory factors
rs12779465	3.27e-06	91 inflammatory factors
rs149156511	3.27e-06	91 inflammatory factors
rs141979722	3.27e-06	91 inflammatory factors
rs3742926	3.27e-06	91 inflammatory factors
rs5745692	3.26e-06	91 inflammatory factors
rs2631367	3.26e-06	91 inflammatory factors
rs624605	3.25e-06	91 inflammatory factors
rs75590335	3.25e-06	91 inflammatory factors
rs29630	3.25e-06	91 inflammatory factors
rs149869672	3.24e-06	91 inflammatory factors
rs200824954	3.24e-06	91 inflammatory factors
rs6932751	3.24e-06	91 inflammatory factors
rs186975	3.23e-06	91 inflammatory factors
rs78594373	3.23e-06	91 inflammatory factors
rs192337992	3.23e-06	91 inflammatory factors
rs58743186	3.23e-06	91 inflammatory factors
rs9993874	3.22e-06	91 inflammatory factors
rs2846299	3.22e-06	91 inflammatory factors
rs552941568	3.22e-06	91 inflammatory factors
rs2003431	3.21e-06	91 inflammatory factors
rs80348644	3.21e-06	91 inflammatory factors
rs115511138	3.21e-06	91 inflammatory factors
rs79086127	3.2e-06	91 inflammatory factors
rs73194812	3.2e-06	91 inflammatory factors
rs111850948	3.2e-06	91 inflammatory factors
rs8033310	3.2e-06	91 inflammatory factors
rs113244922	3.2e-06	91 inflammatory factors
rs140844269	3.19e-06	91 inflammatory factors
rs6420556	3.19e-06	91 inflammatory factors
rs13127297	3.19e-06	91 inflammatory factors
rs112126444	3.19e-06	91 inflammatory factors
rs78464136	3.19e-06	91 inflammatory factors
rs118177380	3.18e-06	91 inflammatory factors
rs55804377	3.18e-06	91 inflammatory factors
rs35634144	3.17e-06	91 inflammatory factors
rs114288486	3.17e-06	91 inflammatory factors
rs116790447	3.16e-06	91 inflammatory factors
rs79233212	3.16e-06	91 inflammatory factors
rs12476448	3.15e-06	91 inflammatory factors
rs113835939	3.15e-06	91 inflammatory factors
rs1563171	3.14e-06	91 inflammatory factors
rs8106345	3.14e-06	91 inflammatory factors
rs35740453	3.13e-06	91 inflammatory factors
rs116935210	3.13e-06	91 inflammatory factors
rs80092539	3.13e-06	91 inflammatory factors
rs182599222	3.13e-06	91 inflammatory factors
rs139476527	3.11e-06	91 inflammatory factors
rs192746810	3.11e-06	91 inflammatory factors
rs112317147	3.11e-06	91 inflammatory factors
rs35543857	3.1e-06	91 inflammatory factors
rs2631360	3.1e-06	91 inflammatory factors
rs4877818	3.1e-06	91 inflammatory factors
rs385697	3.1e-06	91 inflammatory factors
rs117222566	3.1e-06	91 inflammatory factors
rs537860389	3.1e-06	91 inflammatory factors
rs142067135	3.09e-06	91 inflammatory factors
rs11608349	3.08e-06	91 inflammatory factors
rs112315344	3.07e-06	91 inflammatory factors
rs11028036	3.06e-06	91 inflammatory factors
rs73367822	3.06e-06	91 inflammatory factors
rs13064825	3.06e-06	91 inflammatory factors
rs9614693	3.06e-06	91 inflammatory factors
rs73231041	3.05e-06	91 inflammatory factors
rs3933086	3.05e-06	91 inflammatory factors
rs78552613	3.04e-06	91 inflammatory factors
rs57104839	3.04e-06	91 inflammatory factors
rs60821320	3.04e-06	91 inflammatory factors
rs7742625	3.03e-06	91 inflammatory factors
rs7026771	3.03e-06	91 inflammatory factors
rs9455923	3.02e-06	91 inflammatory factors
rs4655953	3.02e-06	91 inflammatory factors
rs234592	3.02e-06	91 inflammatory factors
rs147383134	3.02e-06	91 inflammatory factors
rs141011299	3.02e-06	91 inflammatory factors
rs112884138	3.01e-06	91 inflammatory factors
rs115938660	3.01e-06	91 inflammatory factors
rs151246947	3e-06	91 inflammatory factors
rs74607099	3e-06	91 inflammatory factors
rs2712427	2.99e-06	91 inflammatory factors
rs114744647	2.99e-06	91 inflammatory factors
rs34791102	2.99e-06	91 inflammatory factors
rs75573205	2.99e-06	91 inflammatory factors
rs677925	2.99e-06	91 inflammatory factors
rs4507745	2.98e-06	91 inflammatory factors
rs541944924	2.97e-06	91 inflammatory factors
rs72821405	2.97e-06	91 inflammatory factors
rs35086654	2.97e-06	91 inflammatory factors
rs146922303	2.95e-06	91 inflammatory factors
rs78449258	2.94e-06	91 inflammatory factors
rs117343254	2.94e-06	91 inflammatory factors
rs7642750	2.94e-06	91 inflammatory factors
rs428324	2.93e-06	91 inflammatory factors
rs77897196	2.93e-06	91 inflammatory factors
rs1133851	2.92e-06	91 inflammatory factors
rs13384799	2.92e-06	91 inflammatory factors
rs28444486	2.92e-06	91 inflammatory factors
rs7137828	2.92e-06	91 inflammatory factors
rs4703508	2.91e-06	91 inflammatory factors
rs825264	2.9e-06	91 inflammatory factors
rs13167439	2.89e-06	91 inflammatory factors
rs117599131	2.89e-06	91 inflammatory factors
rs34992551	2.89e-06	91 inflammatory factors
rs142889372	2.89e-06	91 inflammatory factors
rs2554697	2.88e-06	91 inflammatory factors
rs79359257	2.88e-06	91 inflammatory factors
rs79110990	2.88e-06	91 inflammatory factors
rs4140444	2.88e-06	91 inflammatory factors
rs71363004	2.87e-06	91 inflammatory factors
rs56131468	2.87e-06	91 inflammatory factors
rs10893042	2.87e-06	91 inflammatory factors
rs78035061	2.87e-06	91 inflammatory factors
rs114302245	2.86e-06	91 inflammatory factors
rs200824954	2.86e-06	91 inflammatory factors
rs4365726	2.86e-06	91 inflammatory factors
rs75140224	2.85e-06	91 inflammatory factors
rs117097664	2.84e-06	91 inflammatory factors
rs841332	2.84e-06	91 inflammatory factors
rs72730728	2.84e-06	91 inflammatory factors
rs148226005	2.83e-06	91 inflammatory factors
rs41302923	2.82e-06	91 inflammatory factors
rs5014495	2.82e-06	91 inflammatory factors
rs531747046	2.81e-06	91 inflammatory factors
rs3963364	2.8e-06	91 inflammatory factors
rs2229629	2.8e-06	91 inflammatory factors
rs77381020	2.8e-06	91 inflammatory factors
rs4474574	2.79e-06	91 inflammatory factors
rs144129701	2.79e-06	91 inflammatory factors
rs56353341	2.79e-06	91 inflammatory factors
rs13414099	2.79e-06	91 inflammatory factors
rs1965399	2.79e-06	91 inflammatory factors
rs12005489	2.78e-06	91 inflammatory factors
rs112798338	2.78e-06	91 inflammatory factors
rs6750065	2.78e-06	91 inflammatory factors
rs79965992	2.78e-06	91 inflammatory factors
rs12142504	2.78e-06	91 inflammatory factors
rs557933	2.78e-06	91 inflammatory factors
rs9669611	2.78e-06	91 inflammatory factors
rs181816009	2.77e-06	91 inflammatory factors
rs12240324	2.77e-06	91 inflammatory factors
rs563284470	2.76e-06	91 inflammatory factors
rs11256610	2.76e-06	91 inflammatory factors
rs5007364	2.75e-06	91 inflammatory factors
rs7806274	2.74e-06	91 inflammatory factors
rs962720	2.74e-06	91 inflammatory factors
rs72993671	2.74e-06	91 inflammatory factors
rs180893431	2.73e-06	91 inflammatory factors
rs118119134	2.73e-06	91 inflammatory factors
rs4875579	2.73e-06	91 inflammatory factors
rs712137	2.71e-06	91 inflammatory factors
rs74363807	2.71e-06	91 inflammatory factors
rs73071153	2.7e-06	91 inflammatory factors
rs188111670	2.7e-06	91 inflammatory factors
rs248536	2.7e-06	91 inflammatory factors
rs7225483	2.7e-06	91 inflammatory factors
rs72811179	2.7e-06	91 inflammatory factors
rs12949647	2.69e-06	91 inflammatory factors
rs141726773	2.69e-06	91 inflammatory factors
rs7664024	2.69e-06	91 inflammatory factors
rs11202989	2.69e-06	91 inflammatory factors
rs192857133	2.68e-06	91 inflammatory factors
rs146276488	2.68e-06	91 inflammatory factors
rs143960014	2.67e-06	91 inflammatory factors
rs4910962	2.66e-06	91 inflammatory factors
rs571946532	2.66e-06	91 inflammatory factors
rs181095999	2.65e-06	91 inflammatory factors
rs1034059	2.65e-06	91 inflammatory factors
rs778016	2.65e-06	91 inflammatory factors
rs7538029	2.64e-06	91 inflammatory factors
rs76488966	2.64e-06	91 inflammatory factors
rs2093446	2.63e-06	91 inflammatory factors
rs149979178	2.63e-06	91 inflammatory factors
rs10894669	2.63e-06	91 inflammatory factors
rs117212234	2.62e-06	91 inflammatory factors
rs113563938	2.62e-06	91 inflammatory factors
rs28424593	2.62e-06	91 inflammatory factors
rs4893	2.61e-06	91 inflammatory factors
rs77210320	2.61e-06	91 inflammatory factors
rs2835916	2.6e-06	91 inflammatory factors
rs55732300	2.6e-06	91 inflammatory factors
rs7009937	2.6e-06	91 inflammatory factors
rs113153423	2.6e-06	91 inflammatory factors
rs74992559	2.6e-06	91 inflammatory factors
rs147793446	2.6e-06	91 inflammatory factors
rs12539643	2.6e-06	91 inflammatory factors
rs1963491	2.6e-06	91 inflammatory factors
rs4899264	2.59e-06	91 inflammatory factors
rs145846107	2.59e-06	91 inflammatory factors
rs76833948	2.58e-06	91 inflammatory factors
rs77529534	2.57e-06	91 inflammatory factors
rs7219205	2.57e-06	91 inflammatory factors
rs75129390	2.57e-06	91 inflammatory factors
rs554698477	2.56e-06	91 inflammatory factors
rs3802266	2.56e-06	91 inflammatory factors
rs4970834	2.56e-06	91 inflammatory factors
rs118115625	2.55e-06	91 inflammatory factors
rs73000965	2.55e-06	91 inflammatory factors
rs115494443	2.55e-06	91 inflammatory factors
rs199770642	2.55e-06	91 inflammatory factors
rs2161465	2.55e-06	91 inflammatory factors
rs55914821	2.55e-06	91 inflammatory factors
rs4951518	2.54e-06	91 inflammatory factors
rs1671812	2.54e-06	91 inflammatory factors
rs906401	2.54e-06	91 inflammatory factors
rs143019966	2.54e-06	91 inflammatory factors
rs11150539	2.53e-06	91 inflammatory factors
rs332426	2.53e-06	91 inflammatory factors
rs1705699	2.52e-06	91 inflammatory factors
rs12155428	2.52e-06	91 inflammatory factors
rs4722985	2.52e-06	91 inflammatory factors
rs9507462	2.52e-06	91 inflammatory factors
rs146583535	2.51e-06	91 inflammatory factors
rs2341294	2.51e-06	91 inflammatory factors
rs112327130	2.51e-06	91 inflammatory factors
rs4047522	2.5e-06	91 inflammatory factors
rs575588389	2.5e-06	91 inflammatory factors
rs34361138	2.5e-06	91 inflammatory factors
rs1690678	2.5e-06	91 inflammatory factors
rs116782490	2.49e-06	91 inflammatory factors
rs60141220	2.49e-06	91 inflammatory factors
rs72747175	2.49e-06	91 inflammatory factors
rs80317525	2.49e-06	91 inflammatory factors
rs1645331	2.49e-06	91 inflammatory factors
rs2836464	2.48e-06	91 inflammatory factors
rs34536806	2.48e-06	91 inflammatory factors
rs12900168	2.47e-06	91 inflammatory factors
rs926646	2.47e-06	91 inflammatory factors
rs61968587	2.47e-06	91 inflammatory factors
rs59872649	2.46e-06	91 inflammatory factors
rs117867445	2.46e-06	91 inflammatory factors
rs1536565	2.45e-06	91 inflammatory factors
rs28542561	2.45e-06	91 inflammatory factors
rs9496445	2.44e-06	91 inflammatory factors
rs7750544	2.44e-06	91 inflammatory factors
rs62200304	2.44e-06	91 inflammatory factors
rs77344300	2.44e-06	91 inflammatory factors
rs138684734	2.44e-06	91 inflammatory factors
rs7227917	2.43e-06	91 inflammatory factors
rs194746	2.43e-06	91 inflammatory factors
rs17654493	2.43e-06	91 inflammatory factors
rs59772299	2.43e-06	91 inflammatory factors
rs189104742	2.41e-06	91 inflammatory factors
rs147708384	2.4e-06	91 inflammatory factors
rs2990246	2.4e-06	91 inflammatory factors
rs11120686	2.4e-06	91 inflammatory factors
rs4811167	2.4e-06	91 inflammatory factors
rs11582772	2.39e-06	91 inflammatory factors
rs35836706	2.39e-06	91 inflammatory factors
rs11242693	2.38e-06	91 inflammatory factors
rs7574167	2.38e-06	91 inflammatory factors
rs10996419	2.38e-06	91 inflammatory factors
rs72800563	2.37e-06	91 inflammatory factors
rs186248365	2.37e-06	91 inflammatory factors
rs72727847	2.37e-06	91 inflammatory factors
rs2107473	2.36e-06	91 inflammatory factors
rs62654645	2.35e-06	91 inflammatory factors
rs35495214	2.34e-06	91 inflammatory factors
rs62556318	2.34e-06	91 inflammatory factors
rs4682862	2.34e-06	91 inflammatory factors
rs72652144	2.34e-06	91 inflammatory factors
rs78044056	2.33e-06	91 inflammatory factors
rs317748	2.33e-06	91 inflammatory factors
rs115602471	2.33e-06	91 inflammatory factors
rs7171268	2.32e-06	91 inflammatory factors
rs77354000	2.32e-06	91 inflammatory factors
rs77915710	2.32e-06	91 inflammatory factors
rs9967959	2.32e-06	91 inflammatory factors
rs148797749	2.32e-06	91 inflammatory factors
rs116193969	2.31e-06	91 inflammatory factors
rs11547311	2.31e-06	91 inflammatory factors
rs12641440	2.31e-06	91 inflammatory factors
rs7688836	2.31e-06	91 inflammatory factors
rs139597204	2.3e-06	91 inflammatory factors
rs75685422	2.29e-06	91 inflammatory factors
rs183684201	2.29e-06	91 inflammatory factors
rs62336911	2.29e-06	91 inflammatory factors
rs145607633	2.28e-06	91 inflammatory factors
rs138439507	2.28e-06	91 inflammatory factors
rs61768480	2.27e-06	91 inflammatory factors
rs10191831	2.27e-06	91 inflammatory factors
rs9381118	2.27e-06	91 inflammatory factors
rs333947	2.26e-06	91 inflammatory factors
rs77121303	2.25e-06	91 inflammatory factors
rs4877075	2.25e-06	91 inflammatory factors
rs10412462	2.25e-06	91 inflammatory factors
rs2213907	2.25e-06	91 inflammatory factors
rs6479556	2.25e-06	91 inflammatory factors
rs76672219	2.24e-06	91 inflammatory factors
rs7595241	2.24e-06	91 inflammatory factors
rs77336315	2.24e-06	91 inflammatory factors
rs4334157	2.24e-06	91 inflammatory factors
rs145274424	2.23e-06	91 inflammatory factors
rs34557923	2.23e-06	91 inflammatory factors
rs75246422	2.23e-06	91 inflammatory factors
rs144728120	2.23e-06	91 inflammatory factors
rs12074680	2.22e-06	91 inflammatory factors
rs10403201	2.22e-06	91 inflammatory factors
rs73606147	2.22e-06	91 inflammatory factors
rs7610704	2.21e-06	91 inflammatory factors
rs17413812	2.21e-06	91 inflammatory factors
rs9968876	2.21e-06	91 inflammatory factors
rs10832027	2.21e-06	91 inflammatory factors
rs10242459	2.2e-06	91 inflammatory factors
rs1412253	2.2e-06	91 inflammatory factors
rs76219628	2.2e-06	91 inflammatory factors
rs145295031	2.2e-06	91 inflammatory factors
rs9921181	2.2e-06	91 inflammatory factors
rs188626385	2.2e-06	91 inflammatory factors
rs117883662	2.19e-06	91 inflammatory factors
rs12146346	2.19e-06	91 inflammatory factors
rs140656901	2.19e-06	91 inflammatory factors
rs6138961	2.19e-06	91 inflammatory factors
rs78800546	2.18e-06	91 inflammatory factors
rs7625643	2.18e-06	91 inflammatory factors
rs62201455	2.18e-06	91 inflammatory factors
rs10178845	2.18e-06	91 inflammatory factors
rs826688	2.18e-06	91 inflammatory factors
rs147851492	2.17e-06	91 inflammatory factors
rs12874404	2.17e-06	91 inflammatory factors
rs2738591	2.17e-06	91 inflammatory factors
rs116963481	2.16e-06	91 inflammatory factors
rs191929998	2.15e-06	91 inflammatory factors
rs62272916	2.15e-06	91 inflammatory factors
rs36183478	2.15e-06	91 inflammatory factors
rs2425640	2.14e-06	91 inflammatory factors
rs183319799	2.14e-06	91 inflammatory factors
rs376613127	2.14e-06	91 inflammatory factors
rs140505821	2.13e-06	91 inflammatory factors
rs10091841	2.13e-06	91 inflammatory factors
rs2157876	2.13e-06	91 inflammatory factors
rs10101219	2.13e-06	91 inflammatory factors
rs1976172	2.12e-06	91 inflammatory factors
rs4748380	2.12e-06	91 inflammatory factors
rs148332905	2.12e-06	91 inflammatory factors
rs73112514	2.12e-06	91 inflammatory factors
rs407595	2.12e-06	91 inflammatory factors
rs1839438	2.12e-06	91 inflammatory factors
rs11930290	2.11e-06	91 inflammatory factors
rs115657851	2.1e-06	91 inflammatory factors
rs35478654	2.1e-06	91 inflammatory factors
rs7138836	2.1e-06	91 inflammatory factors
rs139796674	2.1e-06	91 inflammatory factors
rs115455827	2.09e-06	91 inflammatory factors
rs39779	2.09e-06	91 inflammatory factors
rs11630708	2.09e-06	91 inflammatory factors
rs62055193	2.09e-06	91 inflammatory factors
rs138408096	2.09e-06	91 inflammatory factors
rs12599620	2.08e-06	91 inflammatory factors
rs7216538	2.08e-06	91 inflammatory factors
rs148307902	2.08e-06	91 inflammatory factors
rs139721800	2.06e-06	91 inflammatory factors
rs1379304	2.05e-06	91 inflammatory factors
rs117484888	2.05e-06	91 inflammatory factors
rs4593271	2.05e-06	91 inflammatory factors
rs2766594	2.05e-06	91 inflammatory factors
rs574143589	2.04e-06	91 inflammatory factors
rs78848134	2.04e-06	91 inflammatory factors
rs73176827	2.03e-06	91 inflammatory factors
rs201229721	2.03e-06	91 inflammatory factors
rs12290350	2.02e-06	91 inflammatory factors
rs2429911	2.02e-06	91 inflammatory factors
rs7202385	2.02e-06	91 inflammatory factors
rs7611785	2.01e-06	91 inflammatory factors
rs144118870	2.01e-06	91 inflammatory factors
rs559651	2.01e-06	91 inflammatory factors
rs9270229	2e-06	91 inflammatory factors
rs6585420	2e-06	91 inflammatory factors
rs7007281	2e-06	91 inflammatory factors
rs79419497	1.99e-06	91 inflammatory factors
rs10043030	1.99e-06	91 inflammatory factors
rs286605	1.98e-06	91 inflammatory factors
rs1406714	1.98e-06	91 inflammatory factors
rs188443128	1.98e-06	91 inflammatory factors
rs72636362	1.98e-06	91 inflammatory factors
rs182658308	1.97e-06	91 inflammatory factors
rs11589432	1.97e-06	91 inflammatory factors
rs794007	1.97e-06	91 inflammatory factors
rs74719858	1.97e-06	91 inflammatory factors
rs7755771	1.97e-06	91 inflammatory factors
rs17078000	1.96e-06	91 inflammatory factors
rs2894233	1.96e-06	91 inflammatory factors
rs7125631	1.96e-06	91 inflammatory factors
rs12433317	1.95e-06	91 inflammatory factors
rs305897	1.95e-06	91 inflammatory factors
rs67101138	1.95e-06	91 inflammatory factors
rs12766137	1.95e-06	91 inflammatory factors
rs36006983	1.95e-06	91 inflammatory factors
rs1208181	1.95e-06	91 inflammatory factors
rs3769274	1.94e-06	91 inflammatory factors
rs12743015	1.94e-06	91 inflammatory factors
rs12863903	1.93e-06	91 inflammatory factors
rs9371716	1.92e-06	91 inflammatory factors
rs56240706	1.92e-06	91 inflammatory factors
rs4459616	1.92e-06	91 inflammatory factors
rs153473	1.92e-06	91 inflammatory factors
rs192427410	1.92e-06	91 inflammatory factors
rs376150779	1.92e-06	91 inflammatory factors
rs10745981	1.92e-06	91 inflammatory factors
rs66624860	1.91e-06	91 inflammatory factors
rs9313148	1.91e-06	91 inflammatory factors
rs117117000	1.91e-06	91 inflammatory factors
rs138557324	1.91e-06	91 inflammatory factors
rs111613293	1.91e-06	91 inflammatory factors
rs143132666	1.9e-06	91 inflammatory factors
rs116007066	1.9e-06	91 inflammatory factors
rs1266163	1.9e-06	91 inflammatory factors
rs13049624	1.89e-06	91 inflammatory factors
rs12416520	1.89e-06	91 inflammatory factors
rs4367871	1.89e-06	91 inflammatory factors
rs112988802	1.89e-06	91 inflammatory factors
rs191522330	1.89e-06	91 inflammatory factors
rs111865527	1.88e-06	91 inflammatory factors
rs2113173	1.88e-06	91 inflammatory factors
rs851850	1.87e-06	91 inflammatory factors
rs562335808	1.87e-06	91 inflammatory factors
rs137887001	1.85e-06	91 inflammatory factors
rs4767214	1.85e-06	91 inflammatory factors
rs139511528	1.85e-06	91 inflammatory factors
rs34536806	1.85e-06	91 inflammatory factors
rs11020961	1.84e-06	91 inflammatory factors
rs141192864	1.84e-06	91 inflammatory factors
rs370203222	1.84e-06	91 inflammatory factors
rs138897138	1.84e-06	91 inflammatory factors
rs138108512	1.83e-06	91 inflammatory factors
rs148549227	1.82e-06	91 inflammatory factors
rs10870773	1.82e-06	91 inflammatory factors
rs470841	1.81e-06	91 inflammatory factors
rs1129474	1.8e-06	91 inflammatory factors
rs540456481	1.8e-06	91 inflammatory factors
rs1642826	1.8e-06	91 inflammatory factors
rs11220506	1.79e-06	91 inflammatory factors
rs60562286	1.79e-06	91 inflammatory factors
rs74811341	1.79e-06	91 inflammatory factors
rs1473089	1.79e-06	91 inflammatory factors
rs143420877	1.79e-06	91 inflammatory factors
rs10403201	1.79e-06	91 inflammatory factors
rs6917605	1.79e-06	91 inflammatory factors
rs34813411	1.79e-06	91 inflammatory factors
rs2712255	1.79e-06	91 inflammatory factors
rs16852556	1.79e-06	91 inflammatory factors
rs34154371	1.78e-06	91 inflammatory factors
rs72969761	1.78e-06	91 inflammatory factors
rs1698742	1.78e-06	91 inflammatory factors
rs368215473	1.77e-06	91 inflammatory factors
rs6453962	1.77e-06	91 inflammatory factors
rs2693361	1.77e-06	91 inflammatory factors
rs116794364	1.77e-06	91 inflammatory factors
rs2691531	1.77e-06	91 inflammatory factors
rs12582121	1.77e-06	91 inflammatory factors
rs74600570	1.77e-06	91 inflammatory factors
rs17689534	1.76e-06	91 inflammatory factors
rs10792444	1.76e-06	91 inflammatory factors
rs10042665	1.76e-06	91 inflammatory factors
rs57191857	1.76e-06	91 inflammatory factors
rs554155854	1.76e-06	91 inflammatory factors
rs356283	1.75e-06	91 inflammatory factors
rs116443177	1.75e-06	91 inflammatory factors
rs2306969	1.75e-06	91 inflammatory factors
rs182239847	1.75e-06	91 inflammatory factors
rs12726054	1.75e-06	91 inflammatory factors
rs1259355	1.74e-06	91 inflammatory factors
rs11066309	1.74e-06	91 inflammatory factors
rs10792025	1.73e-06	91 inflammatory factors
rs7620568	1.73e-06	91 inflammatory factors
rs35370544	1.73e-06	91 inflammatory factors
rs116534774	1.72e-06	91 inflammatory factors
rs1514964	1.72e-06	91 inflammatory factors
rs113552426	1.71e-06	91 inflammatory factors
rs187416244	1.71e-06	91 inflammatory factors
rs112742549	1.71e-06	91 inflammatory factors
rs1892247	1.71e-06	91 inflammatory factors
rs72964492	1.7e-06	91 inflammatory factors
rs116928468	1.69e-06	91 inflammatory factors
rs72643498	1.69e-06	91 inflammatory factors
rs6894241	1.68e-06	91 inflammatory factors
rs138440733	1.68e-06	91 inflammatory factors
rs1434219	1.68e-06	91 inflammatory factors
rs112202639	1.68e-06	91 inflammatory factors
rs150498795	1.68e-06	91 inflammatory factors
rs2904780	1.67e-06	91 inflammatory factors
rs7137942	1.67e-06	91 inflammatory factors
rs4278412	1.67e-06	91 inflammatory factors
rs62286554	1.67e-06	91 inflammatory factors
rs13264315	1.66e-06	91 inflammatory factors
rs112790107	1.64e-06	91 inflammatory factors
rs11225042	1.64e-06	91 inflammatory factors
rs1034059	1.64e-06	91 inflammatory factors
rs182381042	1.63e-06	91 inflammatory factors
rs138691533	1.63e-06	91 inflammatory factors
rs12378537	1.63e-06	91 inflammatory factors
rs1920106	1.62e-06	91 inflammatory factors
rs13147502	1.62e-06	91 inflammatory factors
rs117164089	1.61e-06	91 inflammatory factors
rs61875680	1.61e-06	91 inflammatory factors
rs834971	1.61e-06	91 inflammatory factors
rs62257659	1.61e-06	91 inflammatory factors
rs6969337	1.61e-06	91 inflammatory factors
rs4934441	1.6e-06	91 inflammatory factors
rs192119373	1.59e-06	91 inflammatory factors
rs76688046	1.59e-06	91 inflammatory factors
rs111472651	1.57e-06	91 inflammatory factors
rs6845172	1.57e-06	91 inflammatory factors
rs575752535	1.57e-06	91 inflammatory factors
rs143910182	1.56e-06	91 inflammatory factors
rs554604740	1.56e-06	91 inflammatory factors
rs6709159	1.56e-06	91 inflammatory factors
rs117720118	1.55e-06	91 inflammatory factors
rs61863416	1.54e-06	91 inflammatory factors
rs28759830	1.54e-06	91 inflammatory factors
rs72783071	1.53e-06	91 inflammatory factors
rs7275493	1.53e-06	91 inflammatory factors
rs56391958	1.53e-06	91 inflammatory factors
rs72847212	1.53e-06	91 inflammatory factors
rs78912149	1.53e-06	91 inflammatory factors
rs1461044	1.53e-06	91 inflammatory factors
rs17302	1.53e-06	91 inflammatory factors
rs192538756	1.52e-06	91 inflammatory factors
rs117195704	1.52e-06	91 inflammatory factors
rs75580960	1.52e-06	91 inflammatory factors
rs2283438	1.52e-06	91 inflammatory factors
rs72656644	1.52e-06	91 inflammatory factors
rs534521503	1.51e-06	91 inflammatory factors
rs12174864	1.51e-06	91 inflammatory factors
rs1921885	1.51e-06	91 inflammatory factors
rs10840177	1.51e-06	91 inflammatory factors
rs2349689	1.5e-06	91 inflammatory factors
rs141439288	1.5e-06	91 inflammatory factors
rs2623960	1.5e-06	91 inflammatory factors
rs111268024	1.49e-06	91 inflammatory factors
rs35021151	1.49e-06	91 inflammatory factors
rs1490743	1.49e-06	91 inflammatory factors
rs76932862	1.48e-06	91 inflammatory factors
rs16883415	1.48e-06	91 inflammatory factors
rs77502336	1.47e-06	91 inflammatory factors
rs75869070	1.47e-06	91 inflammatory factors
rs11685487	1.46e-06	91 inflammatory factors
rs146532158	1.46e-06	91 inflammatory factors
rs72980022	1.45e-06	91 inflammatory factors
rs59148364	1.45e-06	91 inflammatory factors
rs150408090	1.45e-06	91 inflammatory factors
rs57954386	1.45e-06	91 inflammatory factors
rs117976551	1.45e-06	91 inflammatory factors
rs7820135	1.44e-06	91 inflammatory factors
rs73257451	1.43e-06	91 inflammatory factors
rs9691968	1.43e-06	91 inflammatory factors
rs62092633	1.42e-06	91 inflammatory factors
rs1415763	1.42e-06	91 inflammatory factors
rs148504635	1.42e-06	91 inflammatory factors
rs13010492	1.38e-06	91 inflammatory factors
rs116309267	1.37e-06	91 inflammatory factors
rs74874989	1.37e-06	91 inflammatory factors
rs12629593	1.37e-06	91 inflammatory factors
rs144181640	1.37e-06	91 inflammatory factors
rs77853517	1.37e-06	91 inflammatory factors
rs576592832	1.37e-06	91 inflammatory factors
rs2050256	1.37e-06	91 inflammatory factors
rs73209015	1.36e-06	91 inflammatory factors
rs7600322	1.36e-06	91 inflammatory factors
rs167018	1.36e-06	91 inflammatory factors
rs9321271	1.36e-06	91 inflammatory factors
rs112062276	1.36e-06	91 inflammatory factors
rs12523126	1.35e-06	91 inflammatory factors
rs201831835	1.35e-06	91 inflammatory factors
rs10496135	1.34e-06	91 inflammatory factors
rs2477954	1.34e-06	91 inflammatory factors
rs182152471	1.34e-06	91 inflammatory factors
rs59235092	1.34e-06	91 inflammatory factors
rs12883833	1.34e-06	91 inflammatory factors
rs544388667	1.33e-06	91 inflammatory factors
rs534010680	1.33e-06	91 inflammatory factors
rs33921462	1.32e-06	91 inflammatory factors
rs35590112	1.32e-06	91 inflammatory factors
rs188535859	1.32e-06	91 inflammatory factors
rs115193412	1.32e-06	91 inflammatory factors
rs75246422	1.32e-06	91 inflammatory factors
rs12472785	1.32e-06	91 inflammatory factors
rs111437511	1.31e-06	91 inflammatory factors
rs4804148	1.31e-06	91 inflammatory factors
rs145125644	1.29e-06	91 inflammatory factors
rs35833676	1.28e-06	91 inflammatory factors
rs75610895	1.28e-06	91 inflammatory factors
rs185922111	1.28e-06	91 inflammatory factors
rs12592185	1.27e-06	91 inflammatory factors
rs7222922	1.26e-06	91 inflammatory factors
rs185979634	1.26e-06	91 inflammatory factors
rs62258077	1.26e-06	91 inflammatory factors
rs2138380	1.26e-06	91 inflammatory factors
rs438811	1.25e-06	91 inflammatory factors
rs1605333	1.25e-06	91 inflammatory factors
rs377588320	1.25e-06	91 inflammatory factors
rs1605333	1.25e-06	91 inflammatory factors
rs10446322	1.24e-06	91 inflammatory factors
rs74794857	1.24e-06	91 inflammatory factors
rs11738159	1.24e-06	91 inflammatory factors
rs2034246	1.23e-06	91 inflammatory factors
rs145127946	1.22e-06	91 inflammatory factors
rs28515912	1.22e-06	91 inflammatory factors
rs2647400	1.21e-06	91 inflammatory factors
rs11244038	1.21e-06	91 inflammatory factors
rs4326078	1.21e-06	91 inflammatory factors
rs34221978	1.21e-06	91 inflammatory factors
rs10992054	1.2e-06	91 inflammatory factors
rs28439856	1.2e-06	91 inflammatory factors
rs9472184	1.2e-06	91 inflammatory factors
rs118116993	1.19e-06	91 inflammatory factors
rs55783131	1.19e-06	91 inflammatory factors
rs79072837	1.19e-06	91 inflammatory factors
rs191536201	1.18e-06	91 inflammatory factors
rs147119146	1.17e-06	91 inflammatory factors
rs12448125	1.17e-06	91 inflammatory factors
rs6582666	1.17e-06	91 inflammatory factors
rs12073499	1.16e-06	91 inflammatory factors
rs13130198	1.16e-06	91 inflammatory factors
rs9976282	1.15e-06	91 inflammatory factors
rs113539352	1.15e-06	91 inflammatory factors
rs703595	1.15e-06	91 inflammatory factors
rs2579649	1.15e-06	91 inflammatory factors
rs6991332	1.14e-06	91 inflammatory factors
rs2954016	1.14e-06	91 inflammatory factors
rs132210	1.14e-06	91 inflammatory factors
rs9962377	1.14e-06	91 inflammatory factors
rs142970662	1.13e-06	91 inflammatory factors
rs138848271	1.13e-06	91 inflammatory factors
rs146174820	1.13e-06	91 inflammatory factors
rs117427219	1.13e-06	91 inflammatory factors
rs404842	1.12e-06	91 inflammatory factors
rs142585779	1.11e-06	91 inflammatory factors
rs114363239	1.11e-06	91 inflammatory factors
rs55842014	1.11e-06	91 inflammatory factors
rs549056348	1.1e-06	91 inflammatory factors
rs785900	1.1e-06	91 inflammatory factors
rs72781813	1.1e-06	91 inflammatory factors
rs73072893	1.09e-06	91 inflammatory factors
rs149458216	1.09e-06	91 inflammatory factors
rs4993886	1.08e-06	91 inflammatory factors
rs10977774	1.08e-06	91 inflammatory factors
rs77128226	1.08e-06	91 inflammatory factors
rs190906347	1.08e-06	91 inflammatory factors
rs142870956	1.07e-06	91 inflammatory factors
rs78199195	1.07e-06	91 inflammatory factors
rs114152855	1.07e-06	91 inflammatory factors
rs60586299	1.06e-06	91 inflammatory factors
rs2837988	1.05e-06	91 inflammatory factors
rs1346147	1.05e-06	91 inflammatory factors
rs140376515	1.04e-06	91 inflammatory factors
rs41270871	1.04e-06	91 inflammatory factors
rs7158900	1.04e-06	91 inflammatory factors
rs78871521	1.04e-06	91 inflammatory factors
rs144471361	1.04e-06	91 inflammatory factors
rs8005108	1.04e-06	91 inflammatory factors
rs17779404	1.04e-06	91 inflammatory factors
rs4554017	1.03e-06	91 inflammatory factors
rs17832137	1.03e-06	91 inflammatory factors
rs71431776	1.03e-06	91 inflammatory factors
rs12354434	1.03e-06	91 inflammatory factors
rs10744409	1.03e-06	91 inflammatory factors
rs4753678	1.02e-06	91 inflammatory factors
rs11126305	1.02e-06	91 inflammatory factors
rs34536806	1.01e-06	91 inflammatory factors
rs146074782	1.01e-06	91 inflammatory factors
rs33998516	1.01e-06	91 inflammatory factors
rs1472270	1.01e-06	91 inflammatory factors
rs10140592	1.01e-06	91 inflammatory factors
rs10992204	1.01e-06	91 inflammatory factors
rs146553494	1e-06	91 inflammatory factors
rs17549820	1e-06	91 inflammatory factors
rs111581172	9.98e-07	91 inflammatory factors
rs117977288	9.96e-07	91 inflammatory factors
rs2584662	9.91e-07	91 inflammatory factors
rs4835254	9.9e-07	91 inflammatory factors
rs72681653	9.84e-07	91 inflammatory factors
rs1050152	9.84e-07	91 inflammatory factors
rs34559191	9.82e-07	91 inflammatory factors
rs9270551	9.81e-07	91 inflammatory factors
rs150519056	9.77e-07	91 inflammatory factors
rs10495032	9.77e-07	91 inflammatory factors
rs34551523	9.75e-07	91 inflammatory factors
rs150011668	9.74e-07	91 inflammatory factors
rs371387526	9.72e-07	91 inflammatory factors
rs4907572	9.69e-07	91 inflammatory factors
rs4810686	9.69e-07	91 inflammatory factors
rs12201187	9.65e-07	91 inflammatory factors
rs34174304	9.62e-07	91 inflammatory factors
rs564398411	9.56e-07	91 inflammatory factors
rs1608554	9.5e-07	91 inflammatory factors
rs113959305	9.5e-07	91 inflammatory factors
rs77994606	9.46e-07	91 inflammatory factors
rs77216559	9.44e-07	91 inflammatory factors
rs17769062	9.38e-07	91 inflammatory factors
rs7619350	9.32e-07	91 inflammatory factors
rs4766797	9.3e-07	91 inflammatory factors
rs113903858	9.22e-07	91 inflammatory factors
rs7638939	9.2e-07	91 inflammatory factors
rs79567569	9.16e-07	91 inflammatory factors
rs142119726	9.14e-07	91 inflammatory factors
rs12928188	9.09e-07	91 inflammatory factors
rs12188775	9.06e-07	91 inflammatory factors
rs9262670	9.06e-07	91 inflammatory factors
rs12204524	9.04e-07	91 inflammatory factors
rs549453778	8.99e-07	91 inflammatory factors
rs540074689	8.96e-07	91 inflammatory factors
rs192538756	8.96e-07	91 inflammatory factors
rs980364	8.94e-07	91 inflammatory factors
rs112168535	8.9e-07	91 inflammatory factors
rs7142197	8.88e-07	91 inflammatory factors
rs118083884	8.83e-07	91 inflammatory factors
rs115830154	8.78e-07	91 inflammatory factors
rs80131163	8.77e-07	91 inflammatory factors
rs111476793	8.76e-07	91 inflammatory factors
rs79097546	8.75e-07	91 inflammatory factors
rs574352299	8.69e-07	91 inflammatory factors
rs117550445	8.64e-07	91 inflammatory factors
rs149092077	8.63e-07	91 inflammatory factors
rs74903999	8.55e-07	91 inflammatory factors
rs76778362	8.51e-07	91 inflammatory factors
rs573618345	8.48e-07	91 inflammatory factors
rs536613714	8.43e-07	91 inflammatory factors
rs11953790	8.43e-07	91 inflammatory factors
rs117276991	8.4e-07	91 inflammatory factors
rs12699881	8.33e-07	91 inflammatory factors
rs7688836	8.32e-07	91 inflammatory factors
rs116683909	8.24e-07	91 inflammatory factors
rs56282088	8.23e-07	91 inflammatory factors
rs704	8.2e-07	91 inflammatory factors
rs12648080	8.16e-07	91 inflammatory factors
rs111249483	8.1e-07	91 inflammatory factors
rs2866626	8.06e-07	91 inflammatory factors
rs2523992	8.05e-07	91 inflammatory factors
rs59312158	8.01e-07	91 inflammatory factors
rs71534595	7.99e-07	91 inflammatory factors
rs174344	7.97e-07	91 inflammatory factors
rs74111611	7.96e-07	91 inflammatory factors
rs145386370	7.96e-07	91 inflammatory factors
rs11742240	7.86e-07	91 inflammatory factors
rs35096759	7.85e-07	91 inflammatory factors
rs62494116	7.81e-07	91 inflammatory factors
rs597808	7.8e-07	91 inflammatory factors
rs181816009	7.76e-07	91 inflammatory factors
rs9684768	7.7e-07	91 inflammatory factors
rs112492	7.7e-07	91 inflammatory factors
rs181906998	7.69e-07	91 inflammatory factors
rs116315732	7.6e-07	91 inflammatory factors
rs6709159	7.52e-07	91 inflammatory factors
rs60988380	7.49e-07	91 inflammatory factors
rs6670799	7.48e-07	91 inflammatory factors
rs147423408	7.48e-07	91 inflammatory factors
rs538021311	7.47e-07	91 inflammatory factors
rs7745783	7.44e-07	91 inflammatory factors
rs4804148	7.35e-07	91 inflammatory factors
rs146918864	7.29e-07	91 inflammatory factors
rs17009223	7.29e-07	91 inflammatory factors
rs1329733	7.2e-07	91 inflammatory factors
rs117537822	7.17e-07	91 inflammatory factors
rs79684468	7.16e-07	91 inflammatory factors
rs4279906	7.15e-07	91 inflammatory factors
rs77303550	7.09e-07	91 inflammatory factors
rs574432935	7.07e-07	91 inflammatory factors
rs4981022	7.02e-07	91 inflammatory factors
rs146328951	7.02e-07	91 inflammatory factors
rs73306603	7.01e-07	91 inflammatory factors
rs181250	6.99e-07	91 inflammatory factors
rs138657007	6.98e-07	91 inflammatory factors
rs7550374	6.96e-07	91 inflammatory factors
rs62319741	6.87e-07	91 inflammatory factors
rs74130123	6.79e-07	91 inflammatory factors
rs1878359	6.76e-07	91 inflammatory factors
rs67424072	6.71e-07	91 inflammatory factors
rs180941492	6.71e-07	91 inflammatory factors
rs13001788	6.65e-07	91 inflammatory factors
rs13397003	6.64e-07	91 inflammatory factors
rs116381873	6.64e-07	91 inflammatory factors
rs79982350	6.6e-07	91 inflammatory factors
rs76291845	6.55e-07	91 inflammatory factors
rs2736723	6.52e-07	91 inflammatory factors
rs11695193	6.51e-07	91 inflammatory factors
rs13014154	6.5e-07	91 inflammatory factors
rs138897138	6.46e-07	91 inflammatory factors
rs587611953	6.41e-07	91 inflammatory factors
rs534268736	6.32e-07	91 inflammatory factors
rs75991751	6.31e-07	91 inflammatory factors
rs61897429	6.28e-07	91 inflammatory factors
rs12570881	6.27e-07	91 inflammatory factors
rs59356989	6.26e-07	91 inflammatory factors
rs11989681	6.19e-07	91 inflammatory factors
rs4976685	6.18e-07	91 inflammatory factors
rs12975019	6.14e-07	91 inflammatory factors
rs117516652	6.12e-07	91 inflammatory factors
rs72965996	6.08e-07	91 inflammatory factors
rs28689968	6.07e-07	91 inflammatory factors
rs141933232	6.07e-07	91 inflammatory factors
rs139918398	6.05e-07	91 inflammatory factors
rs570499416	6.04e-07	91 inflammatory factors
rs138648222	6.04e-07	91 inflammatory factors
rs7149776	6e-07	91 inflammatory factors
rs5030072	5.99e-07	91 inflammatory factors
rs12328100	5.97e-07	91 inflammatory factors
rs7621032	5.96e-07	91 inflammatory factors
rs77919742	5.94e-07	91 inflammatory factors
rs117046642	5.91e-07	91 inflammatory factors
rs1671226	5.91e-07	91 inflammatory factors
rs7712604	5.9e-07	91 inflammatory factors
rs7327202	5.89e-07	91 inflammatory factors
rs147033439	5.88e-07	91 inflammatory factors
rs6928352	5.87e-07	91 inflammatory factors
rs79045618	5.83e-07	91 inflammatory factors
rs9327707	5.73e-07	91 inflammatory factors
rs704	5.73e-07	91 inflammatory factors
rs780679	5.73e-07	91 inflammatory factors
rs142641125	5.73e-07	91 inflammatory factors
rs1972433	5.73e-07	91 inflammatory factors
rs11074902	5.73e-07	91 inflammatory factors
rs117253850	5.67e-07	91 inflammatory factors
rs76686678	5.62e-07	91 inflammatory factors
rs573808300	5.59e-07	91 inflammatory factors
rs62243355	5.58e-07	91 inflammatory factors
rs184265227	5.58e-07	91 inflammatory factors
rs6509909	5.57e-07	91 inflammatory factors
rs66613644	5.56e-07	91 inflammatory factors
rs10044847	5.55e-07	91 inflammatory factors
rs74131483	5.52e-07	91 inflammatory factors
rs2796032	5.5e-07	91 inflammatory factors
rs1986719	5.44e-07	91 inflammatory factors
rs10778675	5.37e-07	91 inflammatory factors
rs1341946	5.25e-07	91 inflammatory factors
rs62277657	5.22e-07	91 inflammatory factors
rs149146289	5.19e-07	91 inflammatory factors
rs75510105	5.15e-07	91 inflammatory factors
rs12321566	5.12e-07	91 inflammatory factors
rs12606983	5.1e-07	91 inflammatory factors
rs3135932	5.07e-07	91 inflammatory factors
rs2237450	5.06e-07	91 inflammatory factors
rs11136339	5.05e-07	91 inflammatory factors
rs185969953	5.04e-07	91 inflammatory factors
rs7013321	5.04e-07	91 inflammatory factors
rs11734099	5e-07	91 inflammatory factors
rs644516	4.99e-07	91 inflammatory factors
rs58399805	4.98e-07	91 inflammatory factors
rs11078696	4.92e-07	91 inflammatory factors
rs7951625	4.91e-07	91 inflammatory factors
rs143131035	4.91e-07	91 inflammatory factors
rs147616029	4.87e-07	91 inflammatory factors
rs12533747	4.84e-07	91 inflammatory factors
rs10898158	4.83e-07	91 inflammatory factors
rs9889517	4.83e-07	91 inflammatory factors
rs2442752	4.8e-07	91 inflammatory factors
rs2870238	4.78e-07	91 inflammatory factors
rs2691531	4.71e-07	91 inflammatory factors
rs9266257	4.69e-07	91 inflammatory factors
rs114250919	4.69e-07	91 inflammatory factors
rs9961731	4.69e-07	91 inflammatory factors
rs146527076	4.68e-07	91 inflammatory factors
rs7012637	4.61e-07	91 inflammatory factors
rs8042883	4.55e-07	91 inflammatory factors
rs138897138	4.5e-07	91 inflammatory factors
rs12270510	4.48e-07	91 inflammatory factors
rs148317708	4.47e-07	91 inflammatory factors
rs6063153	4.47e-07	91 inflammatory factors
rs139760701	4.46e-07	91 inflammatory factors
rs182274799	4.46e-07	91 inflammatory factors
rs11878153	4.42e-07	91 inflammatory factors
rs10926313	4.39e-07	91 inflammatory factors
rs200255093	4.34e-07	91 inflammatory factors
rs10067443	4.33e-07	91 inflammatory factors
rs57193877	4.31e-07	91 inflammatory factors
rs78632565	4.28e-07	91 inflammatory factors
rs6685547	4.22e-07	91 inflammatory factors
rs41284494	4.21e-07	91 inflammatory factors
rs149604038	4.21e-07	91 inflammatory factors
rs144834546	4.17e-07	91 inflammatory factors
rs140862652	4.1e-07	91 inflammatory factors
rs57700441	4.07e-07	91 inflammatory factors
rs12259196	4.03e-07	91 inflammatory factors
rs200680034	4.03e-07	91 inflammatory factors
rs11039216	4e-07	91 inflammatory factors
rs149993822	3.93e-07	91 inflammatory factors
rs188758663	3.88e-07	91 inflammatory factors
rs333835	3.88e-07	91 inflammatory factors
rs2056031	3.86e-07	91 inflammatory factors
rs137896358	3.85e-07	91 inflammatory factors
rs76275710	3.85e-07	91 inflammatory factors
rs2470622	3.8e-07	91 inflammatory factors
rs930735	3.8e-07	91 inflammatory factors
rs1161092	3.77e-07	91 inflammatory factors
rs192245879	3.76e-07	91 inflammatory factors
rs10415966	3.74e-07	91 inflammatory factors
rs77914035	3.72e-07	91 inflammatory factors
rs11276535	3.7e-07	91 inflammatory factors
rs4882710	3.7e-07	91 inflammatory factors
rs2280441	3.69e-07	91 inflammatory factors
rs7247630	3.68e-07	91 inflammatory factors
rs148608719	3.65e-07	91 inflammatory factors
rs6753743	3.65e-07	91 inflammatory factors
rs972492	3.64e-07	91 inflammatory factors
rs115950744	3.64e-07	91 inflammatory factors
rs10917637	3.61e-07	91 inflammatory factors
rs4937122	3.61e-07	91 inflammatory factors
rs5743614	3.56e-07	91 inflammatory factors
rs10840566	3.56e-07	91 inflammatory factors
rs7855466	3.49e-07	91 inflammatory factors
rs28533776	3.48e-07	91 inflammatory factors
rs41285646	3.47e-07	91 inflammatory factors
rs8069322	3.41e-07	91 inflammatory factors
rs546951873	3.4e-07	91 inflammatory factors
rs79229049	3.36e-07	91 inflammatory factors
rs62436191	3.35e-07	91 inflammatory factors
rs55924857	3.33e-07	91 inflammatory factors
rs34292320	3.32e-07	91 inflammatory factors
rs12331618	3.3e-07	91 inflammatory factors
rs2112920	3.29e-07	91 inflammatory factors
rs6870560	3.28e-07	91 inflammatory factors
rs111257277	3.25e-07	91 inflammatory factors
rs550717566	3.15e-07	91 inflammatory factors
rs521795	3.14e-07	91 inflammatory factors
rs10760022	3.13e-07	91 inflammatory factors
rs9540456	3.12e-07	91 inflammatory factors
rs72850206	3.1e-07	91 inflammatory factors
rs7506429	3.09e-07	91 inflammatory factors
rs74130123	3.05e-07	91 inflammatory factors
rs1143687	3.04e-07	91 inflammatory factors
rs144815207	3.02e-07	91 inflammatory factors
rs55780441	3e-07	91 inflammatory factors
rs72886502	2.98e-07	91 inflammatory factors
rs61818787	2.92e-07	91 inflammatory factors
rs60235102	2.91e-07	91 inflammatory factors
rs141401004	2.87e-07	91 inflammatory factors
rs11883375	2.87e-07	91 inflammatory factors
rs9274623	2.82e-07	91 inflammatory factors
rs12188297	2.81e-07	91 inflammatory factors
rs76133364	2.77e-07	91 inflammatory factors
rs16971993	2.75e-07	91 inflammatory factors
rs12770839	2.71e-07	91 inflammatory factors
rs2163333	2.71e-07	91 inflammatory factors
rs12531843	2.63e-07	91 inflammatory factors
rs199503547	2.6e-07	91 inflammatory factors
rs117753190	2.56e-07	91 inflammatory factors
rs62373966	2.55e-07	91 inflammatory factors
rs12145644	2.52e-07	91 inflammatory factors
rs78397068	2.49e-07	91 inflammatory factors
rs141295666	2.48e-07	91 inflammatory factors
rs62291421	2.44e-07	91 inflammatory factors
rs6486995	2.43e-07	91 inflammatory factors
rs80346512	2.43e-07	91 inflammatory factors
rs111872246	2.41e-07	91 inflammatory factors
rs142603673	2.35e-07	91 inflammatory factors
rs192582121	2.31e-07	91 inflammatory factors
rs7656674	2.3e-07	91 inflammatory factors
rs144470316	2.28e-07	91 inflammatory factors
rs3184504	2.18e-07	91 inflammatory factors
rs114302245	2.18e-07	91 inflammatory factors
rs35026817	2.12e-07	91 inflammatory factors
rs1125560	2.06e-07	91 inflammatory factors
rs112418830	2.06e-07	91 inflammatory factors
rs1846520	2.05e-07	91 inflammatory factors
rs150128402	2.01e-07	91 inflammatory factors
rs188205021	2e-07	91 inflammatory factors
rs1032417	1.99e-07	91 inflammatory factors
rs527506034	1.99e-07	91 inflammatory factors
rs7026097	1.99e-07	91 inflammatory factors
rs1230164	1.98e-07	91 inflammatory factors
rs140562194	1.97e-07	91 inflammatory factors
rs34639000	1.95e-07	91 inflammatory factors
rs671205	1.93e-07	91 inflammatory factors
rs218265	1.93e-07	91 inflammatory factors
rs10990535	1.91e-07	91 inflammatory factors
rs154972	1.91e-07	91 inflammatory factors
rs539598	1.9e-07	91 inflammatory factors
rs271665	1.9e-07	91 inflammatory factors
rs7475335	1.89e-07	91 inflammatory factors
rs72682331	1.88e-07	91 inflammatory factors
rs17056751	1.87e-07	91 inflammatory factors
rs537908127	1.87e-07	91 inflammatory factors
rs78843608	1.85e-07	91 inflammatory factors
rs4073745	1.85e-07	91 inflammatory factors
rs11017721	1.79e-07	91 inflammatory factors
rs6968201	1.72e-07	91 inflammatory factors
rs10142466	1.7e-07	91 inflammatory factors
rs75610895	1.68e-07	91 inflammatory factors
rs147302029	1.65e-07	91 inflammatory factors
rs2737756	1.65e-07	91 inflammatory factors
rs3184504	1.62e-07	91 inflammatory factors
rs1034059	1.59e-07	91 inflammatory factors
rs145698044	1.57e-07	91 inflammatory factors
rs149756404	1.55e-07	91 inflammatory factors
rs117068418	1.54e-07	91 inflammatory factors
rs17600346	1.54e-07	91 inflammatory factors
rs1462017	1.5e-07	91 inflammatory factors
rs10792322	1.49e-07	91 inflammatory factors
rs117900576	1.45e-07	91 inflammatory factors
rs72925566	1.44e-07	91 inflammatory factors
rs9366778	1.43e-07	91 inflammatory factors
rs540645152	1.36e-07	91 inflammatory factors
rs873675	1.34e-07	91 inflammatory factors
rs710446	1.33e-07	91 inflammatory factors
rs3801000	1.31e-07	91 inflammatory factors
rs6925032	1.28e-07	91 inflammatory factors
rs9942602	1.28e-07	91 inflammatory factors
rs7432752	1.28e-07	91 inflammatory factors
rs62640435	1.27e-07	91 inflammatory factors
rs11265488	1.24e-07	91 inflammatory factors
rs12152184	1.21e-07	91 inflammatory factors
rs12531843	1.21e-07	91 inflammatory factors
rs34027772	1.2e-07	91 inflammatory factors
rs6963617	1.1e-07	91 inflammatory factors
rs523604	1.1e-07	91 inflammatory factors
rs17221073	1.08e-07	91 inflammatory factors
rs11631440	1.06e-07	91 inflammatory factors
rs138861398	1.05e-07	91 inflammatory factors
rs2731674	1.04e-07	91 inflammatory factors
rs111066336	1.03e-07	91 inflammatory factors
rs79697698	9.86e-08	91 inflammatory factors
rs112641086	9.64e-08	91 inflammatory factors
rs9526031	9.64e-08	91 inflammatory factors
rs74886615	9.64e-08	91 inflammatory factors
rs547199103	9.53e-08	91 inflammatory factors
rs9804965	9.4e-08	91 inflammatory factors
rs60830384	9.16e-08	91 inflammatory factors
rs7945680	8.75e-08	91 inflammatory factors
rs114758826	8.65e-08	91 inflammatory factors
rs181998213	8.47e-08	91 inflammatory factors
rs11682107	8.45e-08	91 inflammatory factors
rs17272847	8.36e-08	91 inflammatory factors
rs73169406	8.22e-08	91 inflammatory factors
rs143374617	7.97e-08	91 inflammatory factors
rs34007466	7.96e-08	91 inflammatory factors
rs79348253	7.75e-08	91 inflammatory factors
rs1437633	7.69e-08	91 inflammatory factors
rs77083410	7.26e-08	91 inflammatory factors
rs7955866	7.14e-08	91 inflammatory factors
rs1634503	6.72e-08	91 inflammatory factors
rs10964983	6.53e-08	91 inflammatory factors
rs653178	6.5e-08	91 inflammatory factors
rs6805474	6.33e-08	91 inflammatory factors
rs56836641	6.12e-08	91 inflammatory factors
rs12114935	6.11e-08	91 inflammatory factors
rs62230781	5.98e-08	91 inflammatory factors
rs2980888	5.94e-08	91 inflammatory factors
rs563284470	5.93e-08	91 inflammatory factors
rs1398590	5.73e-08	91 inflammatory factors
rs2285179	5.5e-08	91 inflammatory factors
rs73000929	5.02e-08	91 inflammatory factors
rs5743604	4.98e-08	91 inflammatory factors
rs77527696	4.81e-08	91 inflammatory factors
rs2731674	4.75e-08	91 inflammatory factors
rs62298642	4.66e-08	91 inflammatory factors
rs4756151	4.63e-08	91 inflammatory factors
rs45617141	4.38e-08	91 inflammatory factors
rs117113213	4.1e-08	91 inflammatory factors
rs9264931	4.09e-08	91 inflammatory factors
rs653178	3.48e-08	91 inflammatory factors
rs2429473	3.32e-08	91 inflammatory factors
rs78429945	3.29e-08	91 inflammatory factors
rs140505982	3.24e-08	91 inflammatory factors
rs1794500	3.2e-08	91 inflammatory factors
rs10831650	3.09e-08	91 inflammatory factors
rs1065657	2.84e-08	91 inflammatory factors
rs863004	2.78e-08	91 inflammatory factors
rs56675286	2.75e-08	91 inflammatory factors
rs76669782	2.68e-08	91 inflammatory factors
rs4724126	2.61e-08	91 inflammatory factors
rs7116054	2.47e-08	91 inflammatory factors
rs56272634	2.31e-08	91 inflammatory factors
rs2523495	2.31e-08	91 inflammatory factors
rs2926741	2.31e-08	91 inflammatory factors
rs783149	2.27e-08	91 inflammatory factors
rs8052631	2.19e-08	91 inflammatory factors
rs13119159	2.16e-08	91 inflammatory factors
rs7636889	2.07e-08	91 inflammatory factors
rs201375822	2.07e-08	91 inflammatory factors
rs72699188	2.04e-08	91 inflammatory factors
rs55633025	1.91e-08	91 inflammatory factors
rs7137828	1.87e-08	91 inflammatory factors
rs8026767	1.81e-08	91 inflammatory factors
rs144850787	1.66e-08	91 inflammatory factors
rs3859189	1.64e-08	91 inflammatory factors
rs4672486	1.61e-08	91 inflammatory factors
rs139902	1.58e-08	91 inflammatory factors
rs4146770	1.56e-08	91 inflammatory factors
rs77914035	1.2e-08	91 inflammatory factors
rs184708984	1.12e-08	91 inflammatory factors
rs114165349	1.01e-08	91 inflammatory factors
rs9643126	9.87e-09	91 inflammatory factors
rs77671113	9.45e-09	91 inflammatory factors
rs291084	9.04e-09	91 inflammatory factors
rs12075	8.92e-09	91 inflammatory factors
rs4866742	8.71e-09	91 inflammatory factors
rs11870164	7.61e-09	91 inflammatory factors
rs76522981	7.53e-09	91 inflammatory factors
rs11608458	6.83e-09	91 inflammatory factors
rs2024570	5.85e-09	91 inflammatory factors
rs7503751	5.76e-09	91 inflammatory factors
rs55850217	5.59e-09	91 inflammatory factors
rs6580980	5.53e-09	91 inflammatory factors
rs116889819	4.45e-09	91 inflammatory factors
rs6517655	4.41e-09	91 inflammatory factors
rs13195317	4.4e-09	91 inflammatory factors
rs2289779	4.09e-09	91 inflammatory factors
rs61747728	4.06e-09	91 inflammatory factors
rs13299342	4.04e-09	91 inflammatory factors
rs3104373	3.7e-09	91 inflammatory factors
rs705705	3.59e-09	91 inflammatory factors
rs516978	3.42e-09	91 inflammatory factors
rs7250371	3.34e-09	91 inflammatory factors
rs11987533	3.34e-09	91 inflammatory factors
rs11151953	3.23e-09	91 inflammatory factors
rs2790462	3.06e-09	91 inflammatory factors
rs398518	3.01e-09	91 inflammatory factors
rs28929474	2.86e-09	91 inflammatory factors
rs7247560	2.75e-09	91 inflammatory factors
rs114882743	2.73e-09	91 inflammatory factors
rs11950562	2.73e-09	91 inflammatory factors
rs12294339	2.7e-09	91 inflammatory factors
rs77095316	2.69e-09	91 inflammatory factors
rs12681624	2.59e-09	91 inflammatory factors
rs17229943	2.07e-09	91 inflammatory factors
rs73416208	1.92e-09	91 inflammatory factors
rs10212190	1.88e-09	91 inflammatory factors
rs6517157	1.83e-09	91 inflammatory factors
rs112635299	1.48e-09	91 inflammatory factors
rs111865607	1.44e-09	91 inflammatory factors
rs114466578	1.42e-09	91 inflammatory factors
rs4766578	1.29e-09	91 inflammatory factors
rs565208061	1.27e-09	91 inflammatory factors
rs174535	1.24e-09	91 inflammatory factors
rs114694170	1.16e-09	91 inflammatory factors
rs2731672	1.11e-09	91 inflammatory factors
rs3732378	9.94e-10	91 inflammatory factors
rs9940390	7.73e-10	91 inflammatory factors
rs72837690	5.37e-10	91 inflammatory factors
rs2854008	5.14e-10	91 inflammatory factors
rs1950897	4.54e-10	91 inflammatory factors
rs79649467	4.5e-10	91 inflammatory factors
rs117424304	4.36e-10	91 inflammatory factors
rs3828139	4.05e-10	91 inflammatory factors
rs490342	3.85e-10	91 inflammatory factors
rs191180456	3.72e-10	91 inflammatory factors
rs7137828	3.11e-10	91 inflammatory factors
rs2725405	2.29e-10	91 inflammatory factors
rs62401205	2.26e-10	91 inflammatory factors
rs11220462	2.01e-10	91 inflammatory factors
rs76428106	1.94e-10	91 inflammatory factors
rs2201150	1.75e-10	91 inflammatory factors
rs7242462	1.44e-10	91 inflammatory factors
rs9554186	1.42e-10	91 inflammatory factors
rs10733789	1.39e-10	91 inflammatory factors
rs1866051	8.76e-11	91 inflammatory factors
rs56244095	8.38e-11	91 inflammatory factors
rs174533	7.81e-11	91 inflammatory factors
rs76263310	7.74e-11	91 inflammatory factors
rs11713634	7.03e-11	91 inflammatory factors
rs13010492	6.65e-11	91 inflammatory factors
rs6328	6.46e-11	91 inflammatory factors
rs17722688	6.07e-11	91 inflammatory factors
rs3128517	5.11e-11	91 inflammatory factors
rs12075	5.03e-11	91 inflammatory factors
rs705379	4.87e-11	91 inflammatory factors
rs142915220	4.37e-11	91 inflammatory factors
rs12123181	4.22e-11	91 inflammatory factors
rs11212636	4.16e-11	91 inflammatory factors
rs12141791	3.9e-11	91 inflammatory factors
rs75744398	3.43e-11	91 inflammatory factors
rs73128569	2.53e-11	91 inflammatory factors
rs11130215	2.36e-11	91 inflammatory factors
rs2453338	2.3e-11	91 inflammatory factors
rs148880528	2.15e-11	91 inflammatory factors
rs142421172	1.95e-11	91 inflammatory factors
rs798893	1.61e-11	91 inflammatory factors
rs13103023	1.48e-11	91 inflammatory factors
rs7763262	1.4e-11	91 inflammatory factors
rs73133996	1.32e-11	91 inflammatory factors
rs6127099	1.3e-11	91 inflammatory factors
rs41307428	1.21e-11	91 inflammatory factors
rs138854302	1.16e-11	91 inflammatory factors
rs144317085	9.85e-12	91 inflammatory factors
rs4939464	8.58e-12	91 inflammatory factors
rs41543814	7.8e-12	91 inflammatory factors
rs67020211	6.44e-12	91 inflammatory factors
rs635634	5.29e-12	91 inflammatory factors
rs12075	4.67e-12	91 inflammatory factors
rs8178824	3.42e-12	91 inflammatory factors
rs73045256	3.4e-12	91 inflammatory factors
rs579459	2.68e-12	91 inflammatory factors
rs672806	2e-12	91 inflammatory factors
rs12075	1.29e-12	91 inflammatory factors
rs7406661	1.28e-12	91 inflammatory factors
rs28735437	1.06e-12	91 inflammatory factors
rs7213460	9.58e-13	91 inflammatory factors
rs72828028	8.91e-13	91 inflammatory factors
rs10822155	7.93e-13	91 inflammatory factors
rs12646113	6.78e-13	91 inflammatory factors
rs1846616	6.33e-13	91 inflammatory factors
rs10821552	3.97e-13	91 inflammatory factors
rs516316	2.01e-13	91 inflammatory factors
rs12191307	1.7e-13	91 inflammatory factors
rs9266064	1.17e-13	91 inflammatory factors
rs72912115	9.65e-14	91 inflammatory factors
rs3184504	8.55e-14	91 inflammatory factors
rs7564243	7.8e-14	91 inflammatory factors
rs2511241	6.38e-14	91 inflammatory factors
rs112359206	5.67e-14	91 inflammatory factors
rs4800787	5.48e-14	91 inflammatory factors
rs75612655	3.16e-14	91 inflammatory factors
rs144059387	2.04e-14	91 inflammatory factors
rs17700884	1.16e-14	91 inflammatory factors
rs61803119	1.02e-14	91 inflammatory factors
rs7225405	9e-15	91 inflammatory factors
rs3184504	8.92e-15	91 inflammatory factors
rs654488	7.61e-15	91 inflammatory factors
rs10207134	7.18e-15	91 inflammatory factors
rs79722574	6.78e-15	91 inflammatory factors
rs67037615	6.39e-15	91 inflammatory factors
rs74174913	6.19e-15	91 inflammatory factors
rs6993770	4.61e-15	91 inflammatory factors
rs881323	4.01e-15	91 inflammatory factors
rs6446951	3.87e-15	91 inflammatory factors
rs117639761	3.85e-15	91 inflammatory factors
rs742493	3.11e-15	91 inflammatory factors
rs12058421	2.8e-15	91 inflammatory factors
rs11569551	2.74e-15	91 inflammatory factors
rs9272226	2.64e-15	91 inflammatory factors
rs72825017	1.77e-15	91 inflammatory factors
rs5745687	9.83e-16	91 inflammatory factors
rs570025519	7.96e-16	91 inflammatory factors
rs16840522	5.4e-16	91 inflammatory factors
rs117191103	4.28e-16	91 inflammatory factors
rs62123152	2.63e-16	91 inflammatory factors
rs17692864	2.38e-16	91 inflammatory factors
rs2227575	1.93e-16	91 inflammatory factors
rs3130510	1.58e-16	91 inflammatory factors
rs4734879	1.11e-16	91 inflammatory factors
rs12075	4.95e-17	91 inflammatory factors
rs141782294	2.56e-17	91 inflammatory factors
rs9842051	1.68e-17	91 inflammatory factors
rs4760	1.42e-17	91 inflammatory factors
rs516316	1.01e-17	91 inflammatory factors
rs7005978	9.72e-18	91 inflammatory factors
rs13107325	8.77e-18	91 inflammatory factors
rs11574915	7.19e-18	91 inflammatory factors
rs28635588	6.9e-18	91 inflammatory factors
rs597808	4.86e-18	91 inflammatory factors
rs207671	3.83e-18	91 inflammatory factors
rs3184504	3.72e-18	91 inflammatory factors
rs2740488	3.57e-18	91 inflammatory factors
rs76046089	2.7e-18	91 inflammatory factors
rs78865157	2.13e-18	91 inflammatory factors
rs17099622	8.12e-19	91 inflammatory factors
rs3811621	6.82e-19	91 inflammatory factors
rs76147669	5.86e-19	91 inflammatory factors
rs7624160	4.84e-19	91 inflammatory factors
rs78357146	3.65e-19	91 inflammatory factors
rs4939490	1.8e-19	91 inflammatory factors
rs2721961	1.72e-19	91 inflammatory factors
rs3184504	1.27e-19	91 inflammatory factors
rs13229619	6.13e-20	91 inflammatory factors
rs6993770	4.06e-20	91 inflammatory factors
rs7726159	1.34e-20	91 inflammatory factors
rs59950280	1.34e-20	91 inflammatory factors
rs2364485	1.32e-20	91 inflammatory factors
rs12149545	1.2e-20	91 inflammatory factors
rs704	8.48e-21	91 inflammatory factors
rs3184504	7.7e-21	91 inflammatory factors
rs2194229	5.34e-21	91 inflammatory factors
rs3859189	4.95e-21	91 inflammatory factors
rs674379	2.85e-21	91 inflammatory factors
rs16942887	3.14e-22	91 inflammatory factors
rs757973	1.58e-22	91 inflammatory factors
rs72651343	6.98e-23	91 inflammatory factors
rs17027623	3.39e-23	91 inflammatory factors
rs7296588	1.66e-23	91 inflammatory factors
rs35032874	1.52e-23	91 inflammatory factors
rs1776354	1.41e-23	91 inflammatory factors
rs12290068	1.4e-23	91 inflammatory factors
rs4512994	5.33e-24	91 inflammatory factors
rs7310615	4.53e-24	91 inflammatory factors
rs3184504	2.76e-24	91 inflammatory factors
rs12588969	1.74e-24	91 inflammatory factors
rs62501135	4.13e-25	91 inflammatory factors
rs3135932	3.39e-25	91 inflammatory factors
rs7612912	1.33e-26	91 inflammatory factors
rs6475938	5.8e-27	91 inflammatory factors
rs822335	3.77e-27	91 inflammatory factors
rs9911791	1.71e-27	91 inflammatory factors
rs4241577	1.47e-28	91 inflammatory factors
rs1260326	1.03e-28	91 inflammatory factors
rs144373891	7.69e-29	91 inflammatory factors
rs3184504	7.29e-29	91 inflammatory factors
rs8117359	4.41e-29	91 inflammatory factors
rs3733402	2.32e-29	91 inflammatory factors
rs56328050	1.56e-30	91 inflammatory factors
rs7618923	1.18e-30	91 inflammatory factors
rs2155053	4.68e-34	91 inflammatory factors
rs11759846	1.36e-34	91 inflammatory factors
rs66530140	5.64e-35	91 inflammatory factors
rs115140093	5.02e-35	91 inflammatory factors
rs2007720	8.98e-36	91 inflammatory factors
rs838131	6.15e-36	91 inflammatory factors
rs2228467	2.88e-36	91 inflammatory factors
rs3014874	2.15e-36	91 inflammatory factors
rs704	1.14e-36	91 inflammatory factors
rs62292952	7.53e-37	91 inflammatory factors
rs11054069	6.07e-38	91 inflammatory factors
rs3917900	1.7e-38	91 inflammatory factors
rs2535313	3.46e-39	91 inflammatory factors
rs4251805	6.1e-42	91 inflammatory factors
rs60094514	2.45e-42	91 inflammatory factors
rs2468187	8.62e-43	91 inflammatory factors
rs1800472	2.55e-43	91 inflammatory factors
rs149278	3.58e-44	91 inflammatory factors
rs9893096	7.57e-45	91 inflammatory factors
rs516246	5.31e-45	91 inflammatory factors
rs2228145	1.83e-45	91 inflammatory factors
rs17610659	3.31e-46	91 inflammatory factors
rs79287178	6.82e-48	91 inflammatory factors
rs7898286	4.34e-48	91 inflammatory factors
rs574044675	3.69e-48	91 inflammatory factors
rs6827617	2.42e-48	91 inflammatory factors
rs2228467	3.69e-49	91 inflammatory factors
rs7090111	1.08e-49	91 inflammatory factors
rs635634	1.52e-50	91 inflammatory factors
rs2247769	1.42e-50	91 inflammatory factors
rs12075	8.39e-51	91 inflammatory factors
rs385076	1.68e-51	91 inflammatory factors
rs5744249	1.53e-51	91 inflammatory factors
rs35728689	5.44e-52	91 inflammatory factors
rs28929474	3.08e-52	91 inflammatory factors
rs5030044	1.9e-52	91 inflammatory factors
rs3136676	1.6e-54	91 inflammatory factors
rs11225354	5.38e-60	91 inflammatory factors
rs34790908	3.9e-60	91 inflammatory factors
rs12075	9.89e-62	91 inflammatory factors
rs671623	4.99e-67	91 inflammatory factors
rs62193248	3.5e-67	91 inflammatory factors
rs9469127	1.41e-69	91 inflammatory factors
rs11265493	3.99e-71	91 inflammatory factors
rs344560	7.29e-72	91 inflammatory factors
rs635634	2.61e-79	91 inflammatory factors
rs11740708	7.56e-86	91 inflammatory factors
rs6073958	1.16e-87	91 inflammatory factors
rs2276862	1.14e-95	91 inflammatory factors
rs76428106	3.59e-98	91 inflammatory factors
rs4760	2.14e-105	91 inflammatory factors
rs9815073	2.43e-107	91 inflammatory factors
rs1366946	5.65e-121	91 inflammatory factors
rs8064426	2.11e-124	91 inflammatory factors
rs17860955	2.6e-129	91 inflammatory factors
rs1005042	4.09e-152	91 inflammatory factors
rs425535	3.52e-172	91 inflammatory factors
rs516316	6.2e-182	91 inflammatory factors
rs2228059	8.39e-186	91 inflammatory factors
rs484915	5.73e-192	91 inflammatory factors
rs8951	8.62e-203	91 inflammatory factors
rs113010081	1.24e-215	91 inflammatory factors
rs712048	8.99e-233	91 inflammatory factors
rs1883832	1.07e-281	91 inflammatory factors
rs74673238	0	91 inflammatory factors
rs111346862	0	91 inflammatory factors
rs4939488	0	91 inflammatory factors
rs6036565	0	91 inflammatory factors
rs16850073	0	91 inflammatory factors
rs12509595	0	91 inflammatory factors
rs4921487	0	91 inflammatory factors
rs11465700	0	91 inflammatory factors
rs11080270	0	91 inflammatory factors
rs2229092	0	91 inflammatory factors

## Sheet: S2
Basic information of 91 circulating inflammatory proteins from OpenGWAS database
firstAuthor	accessionId	publicationDate	journal	title	reportedTrait	efoTraits	bgTraits	discoverySampleAncestry	replicationSampleAncestry	associationCount	summaryStatistics	ssApiFlag	agreedToCc0	genotypingTechnologies	pubmedId	initialSampleDescription	replicateSampleDescription
Zhao JH	GCST90274758	2023-08-10	Nat Immunol	Genetics of circulating inflammatory proteins identifies drivers of immune-mediated disease risk and therapeutic targets.	Eukaryotic translation initiation factor 4E-binding protein 1 levels	level of eukaryotic translation initiation factor 4E-binding protein 1 in blood plasma	-	14736 European	1585 European, NR	0	http://ftp.ebi.ac.uk/pub/databases/gwas/summary_statistics/GCST90274001-GCST90275000/GCST90274758	no	yes	Genome-wide genotyping array	37563310	14,736 European ancestry individuals	1,585 European or unknown ancestry individuals
Zhao JH	GCST90274759	2023-08-10	Nat Immunol	Genetics of circulating inflammatory proteins identifies drivers of immune-mediated disease risk and therapeutic targets.	Adenosine Deaminase levels	adenosine deaminase measurement	-	14736 European	1585 European, NR	1	http://ftp.ebi.ac.uk/pub/databases/gwas/summary_statistics/GCST90274001-GCST90275000/GCST90274759	no	yes	Genome-wide genotyping array	37563310	14,736 European ancestry individuals	1,585 European or unknown ancestry individuals
Zhao JH	GCST90274760	2023-08-10	Nat Immunol	Genetics of circulating inflammatory proteins identifies drivers of immune-mediated disease risk and therapeutic targets.	Artemin levels	artemin measurement	-	11778 European	1585 European, NR	0	http://ftp.ebi.ac.uk/pub/databases/gwas/summary_statistics/GCST90274001-GCST90275000/GCST90274760	no	yes	Genome-wide genotyping array	37563310	11,778 European ancestry individuals	1,585 European or unknown ancestry individuals
Zhao JH	GCST90274761	2023-08-10	Nat Immunol	Genetics of circulating inflammatory proteins identifies drivers of immune-mediated disease risk and therapeutic targets.	Axin-1 levels	axin-1 measurement	-	11793 European	1585 European, NR	0	http://ftp.ebi.ac.uk/pub/databases/gwas/summary_statistics/GCST90274001-GCST90275000/GCST90274761	no	yes	Genome-wide genotyping array	37563310	11,793 European ancestry individuals	1,585 European or unknown ancestry individuals
Zhao JH	GCST90274762	2023-08-10	Nat Immunol	Genetics of circulating inflammatory proteins identifies drivers of immune-mediated disease risk and therapeutic targets.	beta-nerve growth factor levels	beta-nerve growth factor measurement	-	14743 European	1585 European, NR	0	http://ftp.ebi.ac.uk/pub/databases/gwas/summary_statistics/GCST90274001-GCST90275000/GCST90274762	no	yes	Genome-wide genotyping array	37563310	14,743 European ancestry individuals	1,585 European or unknown ancestry individuals
Zhao JH	GCST90274763	2023-08-10	Nat Immunol	Genetics of circulating inflammatory proteins identifies drivers of immune-mediated disease risk and therapeutic targets.	Caspase 8 levels	caspase-8 measurement	-	14744 European	1585 European, NR	0	http://ftp.ebi.ac.uk/pub/databases/gwas/summary_statistics/GCST90274001-GCST90275000/GCST90274763	no	yes	Genome-wide genotyping array	37563310	14,744 European ancestry individuals	1,585 European or unknown ancestry individuals
Zhao JH	GCST90274764	2023-08-10	Nat Immunol	Genetics of circulating inflammatory proteins identifies drivers of immune-mediated disease risk and therapeutic targets.	Eotaxin levels	eotaxin measurement	-	14734 European	1585 European, NR	5	http://ftp.ebi.ac.uk/pub/databases/gwas/summary_statistics/GCST90274001-GCST90275000/GCST90274764	no	yes	Genome-wide genotyping array	37563310	14,734 European ancestry individuals	1,585 European or unknown ancestry individuals
Zhao JH	GCST90274765	2023-08-10	Nat Immunol	Genetics of circulating inflammatory proteins identifies drivers of immune-mediated disease risk and therapeutic targets.	C-C motif chemokine 19 levels	C-C motif chemokine 19 measurement	-	14736 European	1585 European, NR	4	http://ftp.ebi.ac.uk/pub/databases/gwas/summary_statistics/GCST90274001-GCST90275000/GCST90274765	no	yes	Genome-wide genotyping array	37563310	14,736 European ancestry individuals	1,585 European or unknown ancestry individuals
Zhao JH	GCST90274766	2023-08-10	Nat Immunol	Genetics of circulating inflammatory proteins identifies drivers of immune-mediated disease risk and therapeutic targets.	C-C motif chemokine 20 levels	C-C motif chemokine 20 measurement	-	14736 European	1585 European, NR	0	http://ftp.ebi.ac.uk/pub/databases/gwas/summary_statistics/GCST90274001-GCST90275000/GCST90274766	no	yes	Genome-wide genotyping array	37563310	14,736 European ancestry individuals	1,585 European or unknown ancestry individuals
Zhao JH	GCST90274767	2023-08-10	Nat Immunol	Genetics of circulating inflammatory proteins identifies drivers of immune-mediated disease risk and therapeutic targets.	C-C motif chemokine 23 levels	C-C motif chemokine 23 measurement	-	14736 European	1585 European, NR	1	http://ftp.ebi.ac.uk/pub/databases/gwas/summary_statistics/GCST90274001-GCST90275000/GCST90274767	no	yes	Genome-wide genotyping array	37563310	14,736 European ancestry individuals	1,585 European or unknown ancestry individuals
Zhao JH	GCST90274768	2023-08-10	Nat Immunol	Genetics of circulating inflammatory proteins identifies drivers of immune-mediated disease risk and therapeutic targets.	C-C motif chemokine 25 levels	C-C motif chemokine 25 measurement	-	14736 European	1585 European, NR	3	http://ftp.ebi.ac.uk/pub/databases/gwas/summary_statistics/GCST90274001-GCST90275000/GCST90274768	no	yes	Genome-wide genotyping array	37563310	14,736 European ancestry individuals	1,585 European or unknown ancestry individuals
Zhao JH	GCST90274769	2023-08-10	Nat Immunol	Genetics of circulating inflammatory proteins identifies drivers of immune-mediated disease risk and therapeutic targets.	C-C motif chemokine 28 levels	C-C motif chemokine 28 measurement	-	14734 European	1585 European, NR	0	http://ftp.ebi.ac.uk/pub/databases/gwas/summary_statistics/GCST90274001-GCST90275000/GCST90274769	no	yes	Genome-wide genotyping array	37563310	14,734 European ancestry individuals	1,585 European or unknown ancestry individuals
Zhao JH	GCST90274770	2023-08-10	Nat Immunol	Genetics of circulating inflammatory proteins identifies drivers of immune-mediated disease risk and therapeutic targets.	C-C motif chemokine 4 levels	C-C motif chemokine 4-like measurement	-	14744 European	1585 European, NR	2	http://ftp.ebi.ac.uk/pub/databases/gwas/summary_statistics/GCST90274001-GCST90275000/GCST90274770	no	yes	Genome-wide genotyping array	37563310	14,744 European ancestry individuals	1,585 European or unknown ancestry individuals
Zhao JH	GCST90274771	2023-08-10	Nat Immunol	Genetics of circulating inflammatory proteins identifies drivers of immune-mediated disease risk and therapeutic targets.	Natural killer cell receptor 2B4 levels	natural killer cell receptor 2B4 measurement	-	14735 European	1585 European, NR	2	http://ftp.ebi.ac.uk/pub/databases/gwas/summary_statistics/GCST90274001-GCST90275000/GCST90274771	no	yes	Genome-wide genotyping array	37563310	14,735 European ancestry individuals	1,585 European or unknown ancestry individuals
Zhao JH	GCST90274772	2023-08-10	Nat Immunol	Genetics of circulating inflammatory proteins identifies drivers of immune-mediated disease risk and therapeutic targets.	CD40L receptor levels	CD40 measurement	-	14736 European	1585 European, NR	1	http://ftp.ebi.ac.uk/pub/databases/gwas/summary_statistics/GCST90274001-GCST90275000/GCST90274772	no	yes	Genome-wide genotyping array	37563310	14,736 European ancestry individuals	1,585 European or unknown ancestry individuals
Zhao JH	GCST90274773	2023-08-10	Nat Immunol	Genetics of circulating inflammatory proteins identifies drivers of immune-mediated disease risk and therapeutic targets.	T-cell surface glycoprotein CD5 levels	t-cell surface glycoprotein CD5 measurement	-	14735 European	1585 European, NR	1	http://ftp.ebi.ac.uk/pub/databases/gwas/summary_statistics/GCST90274001-GCST90275000/GCST90274773	no	yes	Genome-wide genotyping array	37563310	14,735 European ancestry individuals	1,585 European or unknown ancestry individuals
Zhao JH	GCST90274774	2023-08-10	Nat Immunol	Genetics of circulating inflammatory proteins identifies drivers of immune-mediated disease risk and therapeutic targets.	T-cell surface glycoprotein CD6 isoform levels	level of T-cell differentiation antigen CD6 in blood plasma	-	14735 European	1585 European, NR	1	http://ftp.ebi.ac.uk/pub/databases/gwas/summary_statistics/GCST90274001-GCST90275000/GCST90274774	no	yes	Genome-wide genotyping array	37563310	14,735 European ancestry individuals	1,585 European or unknown ancestry individuals
Zhao JH	GCST90274775	2023-08-10	Nat Immunol	Genetics of circulating inflammatory proteins identifies drivers of immune-mediated disease risk and therapeutic targets.	CUB domain-containing protein 1 levels	CUB domain-containing protein 1 measurement	-	14734 European	1585 European, NR	3	http://ftp.ebi.ac.uk/pub/databases/gwas/summary_statistics/GCST90274001-GCST90275000/GCST90274775	no	yes	Genome-wide genotyping array	37563310	14,734 European ancestry individuals	1,585 European or unknown ancestry individuals
Zhao JH	GCST90274776	2023-08-10	Nat Immunol	Genetics of circulating inflammatory proteins identifies drivers of immune-mediated disease risk and therapeutic targets.	Macrophage colony-stimulating factor 1 levels	macrophage colony-stimulating factor 1 measurement	-	14734 European	1585 European, NR	0	http://ftp.ebi.ac.uk/pub/databases/gwas/summary_statistics/GCST90274001-GCST90275000/GCST90274776	no	yes	Genome-wide genotyping array	37563310	14,734 European ancestry individuals	1,585 European or unknown ancestry individuals
Zhao JH	GCST90274777	2023-08-10	Nat Immunol	Genetics of circulating inflammatory proteins identifies drivers of immune-mediated disease risk and therapeutic targets.	Cystatin D levels	cystatin-D measurement	-	14736 European	1585 European, NR	4	http://ftp.ebi.ac.uk/pub/databases/gwas/summary_statistics/GCST90274001-GCST90275000/GCST90274777	no	yes	Genome-wide genotyping array	37563310	14,736 European ancestry individuals	1,585 European or unknown ancestry individuals
Zhao JH	GCST90274778	2023-08-10	Nat Immunol	Genetics of circulating inflammatory proteins identifies drivers of immune-mediated disease risk and therapeutic targets.	Fractalkine levels	fractalkine measurement	-	14743 European	1585 European, NR	1	http://ftp.ebi.ac.uk/pub/databases/gwas/summary_statistics/GCST90274001-GCST90275000/GCST90274778	no	yes	Genome-wide genotyping array	37563310	14,743 European ancestry individuals	1,585 European or unknown ancestry individuals
Zhao JH	GCST90274779	2023-08-10	Nat Immunol	Genetics of circulating inflammatory proteins identifies drivers of immune-mediated disease risk and therapeutic targets.	C-X-C motif chemokine 1 levels	CXCL1 measurement	-	14736 European	1585 European, NR	1	http://ftp.ebi.ac.uk/pub/databases/gwas/summary_statistics/GCST90274001-GCST90275000/GCST90274779	no	yes	Genome-wide genotyping array	37563310	14,736 European ancestry individuals	1,585 European or unknown ancestry individuals
Zhao JH	GCST90274780	2023-08-10	Nat Immunol	Genetics of circulating inflammatory proteins identifies drivers of immune-mediated disease risk and therapeutic targets.	C-X-C motif chemokine 10 levels	C-X-C motif chemokine 10 measurement	-	14744 European	1585 European, NR	2	http://ftp.ebi.ac.uk/pub/databases/gwas/summary_statistics/GCST90274001-GCST90275000/GCST90274780	no	yes	Genome-wide genotyping array	37563310	14,744 European ancestry individuals	1,585 European or unknown ancestry individuals
Zhao JH	GCST90274781	2023-08-10	Nat Immunol	Genetics of circulating inflammatory proteins identifies drivers of immune-mediated disease risk and therapeutic targets.	C-X-C motif chemokine 11 levels	C-X-C motif chemokine 11 measurement	-	14736 European	1585 European, NR	4	http://ftp.ebi.ac.uk/pub/databases/gwas/summary_statistics/GCST90274001-GCST90275000/GCST90274781	no	yes	Genome-wide genotyping array	37563310	14,736 European ancestry individuals	1,585 European or unknown ancestry individuals
Zhao JH	GCST90274782	2023-08-10	Nat Immunol	Genetics of circulating inflammatory proteins identifies drivers of immune-mediated disease risk and therapeutic targets.	C-X-C motif chemokine 5 levels	C-X-C motif chemokine 5 measurement	-	14736 European	1585 European, NR	2	http://ftp.ebi.ac.uk/pub/databases/gwas/summary_statistics/GCST90274001-GCST90275000/GCST90274782	no	yes	Genome-wide genotyping array	37563310	14,736 European ancestry individuals	1,585 European or unknown ancestry individuals
Zhao JH	GCST90274783	2023-08-10	Nat Immunol	Genetics of circulating inflammatory proteins identifies drivers of immune-mediated disease risk and therapeutic targets.	C-X-C motif chemokine 6 levels	C-X-C motif chemokine 6 measurement	-	14744 European	1585 European, NR	1	http://ftp.ebi.ac.uk/pub/databases/gwas/summary_statistics/GCST90274001-GCST90275000/GCST90274783	no	yes	Genome-wide genotyping array	37563310	14,744 European ancestry individuals	1,585 European or unknown ancestry individuals
Zhao JH	GCST90274784	2023-08-10	Nat Immunol	Genetics of circulating inflammatory proteins identifies drivers of immune-mediated disease risk and therapeutic targets.	C-X-C motif chemokine 9 levels	C-X-C motif chemokine 9 measurement	-	14735 European	1585 European, NR	1	http://ftp.ebi.ac.uk/pub/databases/gwas/summary_statistics/GCST90274001-GCST90275000/GCST90274784	no	yes	Genome-wide genotyping array	37563310	14,735 European ancestry individuals	1,585 European or unknown ancestry individuals
Zhao JH	GCST90274785	2023-08-10	Nat Immunol	Genetics of circulating inflammatory proteins identifies drivers of immune-mediated disease risk and therapeutic targets.	Delta and Notch-like epidermal growth factor-related receptor levels	delta and Notch-like epidermal growth factor-related receptor measurement	-	14735 European	1585 European, NR	1	http://ftp.ebi.ac.uk/pub/databases/gwas/summary_statistics/GCST90274001-GCST90275000/GCST90274785	no	yes	Genome-wide genotyping array	37563310	14,735 European ancestry individuals	1,585 European or unknown ancestry individuals
Zhao JH	GCST90274786	2023-08-10	Nat Immunol	Genetics of circulating inflammatory proteins identifies drivers of immune-mediated disease risk and therapeutic targets.	Protein S100-A12 levels	protein S100-A12 measurement	-	14743 European	1585 European, NR	1	http://ftp.ebi.ac.uk/pub/databases/gwas/summary_statistics/GCST90274001-GCST90275000/GCST90274786	no	yes	Genome-wide genotyping array	37563310	14,743 European ancestry individuals	1,585 European or unknown ancestry individuals
Zhao JH	GCST90274787	2023-08-10	Nat Immunol	Genetics of circulating inflammatory proteins identifies drivers of immune-mediated disease risk and therapeutic targets.	Fibroblast growth factor 19 levels	fibroblast growth factor 19 measurement	-	14744 European	1585 European, NR	3	http://ftp.ebi.ac.uk/pub/databases/gwas/summary_statistics/GCST90274001-GCST90275000/GCST90274787	no	yes	Genome-wide genotyping array	37563310	14,744 European ancestry individuals	1,585 European or unknown ancestry individuals
Zhao JH	GCST90274788	2023-08-10	Nat Immunol	Genetics of circulating inflammatory proteins identifies drivers of immune-mediated disease risk and therapeutic targets.	Fibroblast growth factor 21 levels	fibroblast growth factor 21 measurement	-	14743 European	1585 European, NR	1	http://ftp.ebi.ac.uk/pub/databases/gwas/summary_statistics/GCST90274001-GCST90275000/GCST90274788	no	yes	Genome-wide genotyping array	37563310	14,743 European ancestry individuals	1,585 European or unknown ancestry individuals
Zhao JH	GCST90274789	2023-08-10	Nat Immunol	Genetics of circulating inflammatory proteins identifies drivers of immune-mediated disease risk and therapeutic targets.	Fibroblast growth factor 23 levels	fibroblast growth factor 23 measurement	-	14735 European	1585 European, NR	1	http://ftp.ebi.ac.uk/pub/databases/gwas/summary_statistics/GCST90274001-GCST90275000/GCST90274789	no	yes	Genome-wide genotyping array	37563310	14,735 European ancestry individuals	1,585 European or unknown ancestry individuals
Zhao JH	GCST90274790	2023-08-10	Nat Immunol	Genetics of circulating inflammatory proteins identifies drivers of immune-mediated disease risk and therapeutic targets.	Fibroblast growth factor 5 levels	fibroblast growth factor 5 measurement	-	11789 European	1585 European, NR	1	http://ftp.ebi.ac.uk/pub/databases/gwas/summary_statistics/GCST90274001-GCST90275000/GCST90274790	no	yes	Genome-wide genotyping array	37563310	11,789 European ancestry individuals	1,585 European or unknown ancestry individuals
Zhao JH	GCST90274791	2023-08-10	Nat Immunol	Genetics of circulating inflammatory proteins identifies drivers of immune-mediated disease risk and therapeutic targets.	Fms-related tyrosine kinase 3 ligand levels	obsolete_Fms-related tyrosine kinase 3 ligand measurement	-	14734 European	1585 European, NR	1	http://ftp.ebi.ac.uk/pub/databases/gwas/summary_statistics/GCST90274001-GCST90275000/GCST90274791	no	yes	Genome-wide genotyping array	37563310	14,734 European ancestry individuals	1,585 European or unknown ancestry individuals
Zhao JH	GCST90274792	2023-08-10	Nat Immunol	Genetics of circulating inflammatory proteins identifies drivers of immune-mediated disease risk and therapeutic targets.	Glial cell line-derived neurotrophic factor levels	glial cell line-derived neurotrophic factor measurement	-	14736 European	1585 European, NR	1	http://ftp.ebi.ac.uk/pub/databases/gwas/summary_statistics/GCST90274001-GCST90275000/GCST90274792	no	yes	Genome-wide genotyping array	37563310	14,736 European ancestry individuals	1,585 European or unknown ancestry individuals
Zhao JH	GCST90274793	2023-08-10	Nat Immunol	Genetics of circulating inflammatory proteins identifies drivers of immune-mediated disease risk and therapeutic targets.	Hepatocyte growth factor levels	hepatocyte growth factor measurement	-	14734 European	1585 European, NR	1	http://ftp.ebi.ac.uk/pub/databases/gwas/summary_statistics/GCST90274001-GCST90275000/GCST90274793	no	yes	Genome-wide genotyping array	37563310	14,734 European ancestry individuals	1,585 European or unknown ancestry individuals
Zhao JH	GCST90274794	2023-08-10	Nat Immunol	Genetics of circulating inflammatory proteins identifies drivers of immune-mediated disease risk and therapeutic targets.	Interferon gamma levels	interferon gamma measurement	-	11793 European	1585 European, NR	0	http://ftp.ebi.ac.uk/pub/databases/gwas/summary_statistics/GCST90274001-GCST90275000/GCST90274794	no	yes	Genome-wide genotyping array	37563310	11,793 European ancestry individuals	1,585 European or unknown ancestry individuals
Zhao JH	GCST90274795	2023-08-10	Nat Immunol	Genetics of circulating inflammatory proteins identifies drivers of immune-mediated disease risk and therapeutic targets.	Interleukin-10 levels	interleukin-10 measurement	-	14744 European	1585 European, NR	0	http://ftp.ebi.ac.uk/pub/databases/gwas/summary_statistics/GCST90274001-GCST90275000/GCST90274795	no	yes	Genome-wide genotyping array	37563310	14,744 European ancestry individuals	1,585 European or unknown ancestry individuals
Zhao JH	GCST90274796	2023-08-10	Nat Immunol	Genetics of circulating inflammatory proteins identifies drivers of immune-mediated disease risk and therapeutic targets.	Interleukin-10 receptor subunit alpha levels	interleukin-10 receptor subunit alpha measurement	-	11793 European	1585 European, NR	0	http://ftp.ebi.ac.uk/pub/databases/gwas/summary_statistics/GCST90274001-GCST90275000/GCST90274796	no	yes	Genome-wide genotyping array	37563310	11,793 European ancestry individuals	1,585 European or unknown ancestry individuals
Zhao JH	GCST90274797	2023-08-10	Nat Immunol	Genetics of circulating inflammatory proteins identifies drivers of immune-mediated disease risk and therapeutic targets.	Interleukin-10 receptor subunit beta levels	interleukin-10 receptor subunit beta measurement	-	14734 European	1585 European, NR	1	http://ftp.ebi.ac.uk/pub/databases/gwas/summary_statistics/GCST90274001-GCST90275000/GCST90274797	no	yes	Genome-wide genotyping array	37563310	14,734 European ancestry individuals	1,585 European or unknown ancestry individuals
Zhao JH	GCST90274798	2023-08-10	Nat Immunol	Genetics of circulating inflammatory proteins identifies drivers of immune-mediated disease risk and therapeutic targets.	Interleukin-12 subunit beta levels	obsolete_interleukin-12 subunit B measurement	-	14735 European	1585 European, NR	7	http://ftp.ebi.ac.uk/pub/databases/gwas/summary_statistics/GCST90274001-GCST90275000/GCST90274798	no	yes	Genome-wide genotyping array	37563310	14,735 European ancestry individuals	1,585 European or unknown ancestry individuals
Zhao JH	GCST90274799	2023-08-10	Nat Immunol	Genetics of circulating inflammatory proteins identifies drivers of immune-mediated disease risk and therapeutic targets.	Interleukin-13 levels	interleukin-13 measurement	-	11792 European	1585 European, NR	0	http://ftp.ebi.ac.uk/pub/databases/gwas/summary_statistics/GCST90274001-GCST90275000/GCST90274799	no	yes	Genome-wide genotyping array	37563310	11,792 European ancestry individuals	1,585 European or unknown ancestry individuals
Zhao JH	GCST90274800	2023-08-10	Nat Immunol	Genetics of circulating inflammatory proteins identifies drivers of immune-mediated disease risk and therapeutic targets.	Interleukin-15 receptor subunit alpha levels	interleukin-15 receptor subunit alpha measurement	-	11792 European	1585 European, NR	1	http://ftp.ebi.ac.uk/pub/databases/gwas/summary_statistics/GCST90274001-GCST90275000/GCST90274800	no	yes	Genome-wide genotyping array	37563310	11,792 European ancestry individuals	1,585 European or unknown ancestry individuals
Zhao JH	GCST90274801	2023-08-10	Nat Immunol	Genetics of circulating inflammatory proteins identifies drivers of immune-mediated disease risk and therapeutic targets.	Interleukin-17A levels	interleukin-17A measurement	-	11784 European	1585 European, NR	0	http://ftp.ebi.ac.uk/pub/databases/gwas/summary_statistics/GCST90274001-GCST90275000/GCST90274801	no	yes	Genome-wide genotyping array	37563310	11,784 European ancestry individuals	1,585 European or unknown ancestry individuals
Zhao JH	GCST90274802	2023-08-10	Nat Immunol	Genetics of circulating inflammatory proteins identifies drivers of immune-mediated disease risk and therapeutic targets.	Interleukin-17C levels	interleukin-17C measurement	-	11793 European	1585 European, NR	0	http://ftp.ebi.ac.uk/pub/databases/gwas/summary_statistics/GCST90274001-GCST90275000/GCST90274802	no	yes	Genome-wide genotyping array	37563310	11,793 European ancestry individuals	1,585 European or unknown ancestry individuals
Zhao JH	GCST90274803	2023-08-10	Nat Immunol	Genetics of circulating inflammatory proteins identifies drivers of immune-mediated disease risk and therapeutic targets.	Interleukin-18 levels	interleukin 18 measurement	-	14744 European	1585 European, NR	2	http://ftp.ebi.ac.uk/pub/databases/gwas/summary_statistics/GCST90274001-GCST90275000/GCST90274803	no	yes	Genome-wide genotyping array	37563310	14,744 European ancestry individuals	1,585 European or unknown ancestry individuals
Zhao JH	GCST90274804	2023-08-10	Nat Immunol	Genetics of circulating inflammatory proteins identifies drivers of immune-mediated disease risk and therapeutic targets.	interleukin-18 receptor 1 levels	interleukin-18 receptor 1 measurement	-	14743 European	1585 European, NR	2	http://ftp.ebi.ac.uk/pub/databases/gwas/summary_statistics/GCST90274001-GCST90275000/GCST90274804	no	yes	Genome-wide genotyping array	37563310	14,743 European ancestry individuals	1,585 European or unknown ancestry individuals
Zhao JH	GCST90274805	2023-08-10	Nat Immunol	Genetics of circulating inflammatory proteins identifies drivers of immune-mediated disease risk and therapeutic targets.	Interleukin-1-alpha levels	obsolete_interleukin-1 alpha measurement	-	11788 European	1585 European, NR	0	http://ftp.ebi.ac.uk/pub/databases/gwas/summary_statistics/GCST90274001-GCST90275000/GCST90274805	no	yes	Genome-wide genotyping array	37563310	11,788 European ancestry individuals	1,585 European or unknown ancestry individuals
Zhao JH	GCST90274806	2023-08-10	Nat Immunol	Genetics of circulating inflammatory proteins identifies drivers of immune-mediated disease risk and therapeutic targets.	Interleukin-2 levels	interleukin-2 measurement	-	11789 European	1585 European, NR	0	http://ftp.ebi.ac.uk/pub/databases/gwas/summary_statistics/GCST90274001-GCST90275000/GCST90274806	no	yes	Genome-wide genotyping array	37563310	11,789 European ancestry individuals	1,585 European or unknown ancestry individuals
Zhao JH	GCST90274807	2023-08-10	Nat Immunol	Genetics of circulating inflammatory proteins identifies drivers of immune-mediated disease risk and therapeutic targets.	Interleukin-20 levels	interleukin-20 measurement	-	11784 European	1585 European, NR	0	http://ftp.ebi.ac.uk/pub/databases/gwas/summary_statistics/GCST90274001-GCST90275000/GCST90274807	no	yes	Genome-wide genotyping array	37563310	11,784 European ancestry individuals	1,585 European or unknown ancestry individuals
Zhao JH	GCST90274808	2023-08-10	Nat Immunol	Genetics of circulating inflammatory proteins identifies drivers of immune-mediated disease risk and therapeutic targets.	Interleukin-20 receptor subunit alpha levels	interleukin-20 receptor subunit alpha measurement	-	11792 European	1585 European, NR	0	http://ftp.ebi.ac.uk/pub/databases/gwas/summary_statistics/GCST90274001-GCST90275000/GCST90274808	no	yes	Genome-wide genotyping array	37563310	11,792 European ancestry individuals	1,585 European or unknown ancestry individuals
Zhao JH	GCST90274809	2023-08-10	Nat Immunol	Genetics of circulating inflammatory proteins identifies drivers of immune-mediated disease risk and therapeutic targets.	Interleukin-22 receptor subunit alpha-1 levels	interleukin-22 receptor subunit alpha-1 measurement	-	11793 European	1585 European, NR	0	http://ftp.ebi.ac.uk/pub/databases/gwas/summary_statistics/GCST90274001-GCST90275000/GCST90274809	no	yes	Genome-wide genotyping array	37563310	11,793 European ancestry individuals	1,585 European or unknown ancestry individuals
Zhao JH	GCST90274810	2023-08-10	Nat Immunol	Genetics of circulating inflammatory proteins identifies drivers of immune-mediated disease risk and therapeutic targets.	Interleukin-24 levels	interleukin-24 measurement	-	11785 European	1585 European, NR	0	http://ftp.ebi.ac.uk/pub/databases/gwas/summary_statistics/GCST90274001-GCST90275000/GCST90274810	no	yes	Genome-wide genotyping array	37563310	11,785 European ancestry individuals	1,585 European or unknown ancestry individuals
Zhao JH	GCST90274811	2023-08-10	Nat Immunol	Genetics of circulating inflammatory proteins identifies drivers of immune-mediated disease risk and therapeutic targets.	Interleukin-2 receptor subunit beta levels	interleukin-2 receptor subunit beta measurement	-	11792 European	1585 European, NR	0	http://ftp.ebi.ac.uk/pub/databases/gwas/summary_statistics/GCST90274001-GCST90275000/GCST90274811	no	yes	Genome-wide genotyping array	37563310	11,792 European ancestry individuals	1,585 European or unknown ancestry individuals
Zhao JH	GCST90274812	2023-08-10	Nat Immunol	Genetics of circulating inflammatory proteins identifies drivers of immune-mediated disease risk and therapeutic targets.	Interleukin-33 levels	level of interleukin-33 in blood plasma	-	11793 European	1585 European, NR	0	http://ftp.ebi.ac.uk/pub/databases/gwas/summary_statistics/GCST90274001-GCST90275000/GCST90274812	no	yes	Genome-wide genotyping array	37563310	11,793 European ancestry individuals	1,585 European or unknown ancestry individuals
Zhao JH	GCST90274813	2023-08-10	Nat Immunol	Genetics of circulating inflammatory proteins identifies drivers of immune-mediated disease risk and therapeutic targets.	Interleukin-4 levels	interleukin-4 measurement	-	11793 European	1585 European, NR	0	http://ftp.ebi.ac.uk/pub/databases/gwas/summary_statistics/GCST90274001-GCST90275000/GCST90274813	no	yes	Genome-wide genotyping array	37563310	11,793 European ancestry individuals	1,585 European or unknown ancestry individuals
Zhao JH	GCST90274814	2023-08-10	Nat Immunol	Genetics of circulating inflammatory proteins identifies drivers of immune-mediated disease risk and therapeutic targets.	Interleukin-5 levels	interleukin-5 measurement	-	11792 European	1585 European, NR	0	http://ftp.ebi.ac.uk/pub/databases/gwas/summary_statistics/GCST90274001-GCST90275000/GCST90274814	no	yes	Genome-wide genotyping array	37563310	11,792 European ancestry individuals	1,585 European or unknown ancestry individuals
Zhao JH	GCST90274815	2023-08-10	Nat Immunol	Genetics of circulating inflammatory proteins identifies drivers of immune-mediated disease risk and therapeutic targets.	Interleukin-6 levels	interleukin-6 measurement	-	14743 European	1585 European, NR	1	http://ftp.ebi.ac.uk/pub/databases/gwas/summary_statistics/GCST90274001-GCST90275000/GCST90274815	no	yes	Genome-wide genotyping array	37563310	14,743 European ancestry individuals	1,585 European or unknown ancestry individuals
Zhao JH	GCST90274816	2023-08-10	Nat Immunol	Genetics of circulating inflammatory proteins identifies drivers of immune-mediated disease risk and therapeutic targets.	Interleukin-7 levels	interleukin-7 measurement	-	14736 European	1585 European, NR	0	http://ftp.ebi.ac.uk/pub/databases/gwas/summary_statistics/GCST90274001-GCST90275000/GCST90274816	no	yes	Genome-wide genotyping array	37563310	14,736 European ancestry individuals	1,585 European or unknown ancestry individuals
Zhao JH	GCST90274817	2023-08-10	Nat Immunol	Genetics of circulating inflammatory proteins identifies drivers of immune-mediated disease risk and therapeutic targets.	Interleukin-8 levels	interleukin-8 measurement	-	14744 European	1585 European, NR	0	http://ftp.ebi.ac.uk/pub/databases/gwas/summary_statistics/GCST90274001-GCST90275000/GCST90274817	no	yes	Genome-wide genotyping array	37563310	14,744 European ancestry individuals	1,585 European or unknown ancestry individuals
Zhao JH	GCST90274818	2023-08-10	Nat Immunol	Genetics of circulating inflammatory proteins identifies drivers of immune-mediated disease risk and therapeutic targets.	Latency-associated peptide transforming growth factor beta 1 levels	transforming growth factor beta-1 measurement	-	14736 European	1585 European, NR	1	http://ftp.ebi.ac.uk/pub/databases/gwas/summary_statistics/GCST90274001-GCST90275000/GCST90274818	no	yes	Genome-wide genotyping array	37563310	14,736 European ancestry individuals	1,585 European or unknown ancestry individuals
Zhao JH	GCST90274819	2023-08-10	Nat Immunol	Genetics of circulating inflammatory proteins identifies drivers of immune-mediated disease risk and therapeutic targets.	Leukemia inhibitory factor levels	leukemia inhibitory factor measurement	-	11793 European	1585 European, NR	0	http://ftp.ebi.ac.uk/pub/databases/gwas/summary_statistics/GCST90274001-GCST90275000/GCST90274819	no	yes	Genome-wide genotyping array	37563310	11,793 European ancestry individuals	1,585 European or unknown ancestry individuals
Zhao JH	GCST90274820	2023-08-10	Nat Immunol	Genetics of circulating inflammatory proteins identifies drivers of immune-mediated disease risk and therapeutic targets.	Leukemia inhibitory factor receptor levels	leukemia inhibitory factor receptor measurement	-	11784 European	1585 European, NR	1	http://ftp.ebi.ac.uk/pub/databases/gwas/summary_statistics/GCST90274001-GCST90275000/GCST90274820	no	yes	Genome-wide genotyping array	37563310	11,784 European ancestry individuals	1,585 European or unknown ancestry individuals
Zhao JH	GCST90274821	2023-08-10	Nat Immunol	Genetics of circulating inflammatory proteins identifies drivers of immune-mediated disease risk and therapeutic targets.	Monocyte chemoattractant protein-1 levels	CCL2 measurement	-	14733 European	1585 European, NR	0	http://ftp.ebi.ac.uk/pub/databases/gwas/summary_statistics/GCST90274001-GCST90275000/GCST90274821	no	yes	Genome-wide genotyping array	37563310	14,733 European ancestry individuals	1,585 European or unknown ancestry individuals
Zhao JH	GCST90274822	2023-08-10	Nat Immunol	Genetics of circulating inflammatory proteins identifies drivers of immune-mediated disease risk and therapeutic targets.	Monocyte chemoattractant protein 2 levels	monocyte chemotactic protein-2 measurement	-	14736 European	1585 European, NR	0	http://ftp.ebi.ac.uk/pub/databases/gwas/summary_statistics/GCST90274001-GCST90275000/GCST90274822	no	yes	Genome-wide genotyping array	37563310	14,736 European ancestry individuals	1,585 European or unknown ancestry individuals
Zhao JH	GCST90274823	2023-08-10	Nat Immunol	Genetics of circulating inflammatory proteins identifies drivers of immune-mediated disease risk and therapeutic targets.	Monocyte chemoattractant protein-3 levels	monocyte chemotactic protein 3 measurement	-	11783 European	1585 European, NR	0	http://ftp.ebi.ac.uk/pub/databases/gwas/summary_statistics/GCST90274001-GCST90275000/GCST90274823	no	yes	Genome-wide genotyping array	37563310	11,783 European ancestry individuals	1,585 European or unknown ancestry individuals
Zhao JH	GCST90274824	2023-08-10	Nat Immunol	Genetics of circulating inflammatory proteins identifies drivers of immune-mediated disease risk and therapeutic targets.	Monocyte chemoattractant protein-4 levels	monocyte chemotactic protein-4 measurement	-	14736 European	1585 European, NR	0	http://ftp.ebi.ac.uk/pub/databases/gwas/summary_statistics/GCST90274001-GCST90275000/GCST90274824	no	yes	Genome-wide genotyping array	37563310	14,736 European ancestry individuals	1,585 European or unknown ancestry individuals
Zhao JH	GCST90274825	2023-08-10	Nat Immunol	Genetics of circulating inflammatory proteins identifies drivers of immune-mediated disease risk and therapeutic targets.	Macrophage inflammatory protein 1a levels	macrophage inflammatory protein 1a measurement	-	14743 European	1585 European, NR	1	http://ftp.ebi.ac.uk/pub/databases/gwas/summary_statistics/GCST90274001-GCST90275000/GCST90274825	no	yes	Genome-wide genotyping array	37563310	14,743 European ancestry individuals	1,585 European or unknown ancestry individuals
Zhao JH	GCST90274826	2023-08-10	Nat Immunol	Genetics of circulating inflammatory proteins identifies drivers of immune-mediated disease risk and therapeutic targets.	Matrix metalloproteinase-1 levels	matrix metalloproteinase 1 measurement	-	14744 European	1585 European, NR	3	http://ftp.ebi.ac.uk/pub/databases/gwas/summary_statistics/GCST90274001-GCST90275000/GCST90274826	no	yes	Genome-wide genotyping array	37563310	14,744 European ancestry individuals	1,585 European or unknown ancestry individuals
Zhao JH	GCST90274827	2023-08-10	Nat Immunol	Genetics of circulating inflammatory proteins identifies drivers of immune-mediated disease risk and therapeutic targets.	Matrix metalloproteinase-10 levels	matrix metalloproteinase 10 measurement	-	14744 European	1585 European, NR	2	http://ftp.ebi.ac.uk/pub/databases/gwas/summary_statistics/GCST90274001-GCST90275000/GCST90274827	no	yes	Genome-wide genotyping array	37563310	14,744 European ancestry individuals	1,585 European or unknown ancestry individuals
Zhao JH	GCST90274828	2023-08-10	Nat Immunol	Genetics of circulating inflammatory proteins identifies drivers of immune-mediated disease risk and therapeutic targets.	Neurturin levels	level of neurturin in blood plasma	-	11791 European	1585 European, NR	0	http://ftp.ebi.ac.uk/pub/databases/gwas/summary_statistics/GCST90274001-GCST90275000/GCST90274828	no	yes	Genome-wide genotyping array	37563310	11,791 European ancestry individuals	1,585 European or unknown ancestry individuals
Zhao JH	GCST90274829	2023-08-10	Nat Immunol	Genetics of circulating inflammatory proteins identifies drivers of immune-mediated disease risk and therapeutic targets.	Neurotrophin-3 levels	neurotrophin-3 measurement	-	14744 European	1585 European, NR	1	http://ftp.ebi.ac.uk/pub/databases/gwas/summary_statistics/GCST90274001-GCST90275000/GCST90274829	no	yes	Genome-wide genotyping array	37563310	14,744 European ancestry individuals	1,585 European or unknown ancestry individuals
Zhao JH	GCST90274830	2023-08-10	Nat Immunol	Genetics of circulating inflammatory proteins identifies drivers of immune-mediated disease risk and therapeutic targets.	Osteoprotegerin levels	osteoprotegerin measurement	-	14733 European	1585 European, NR	2	http://ftp.ebi.ac.uk/pub/databases/gwas/summary_statistics/GCST90274001-GCST90275000/GCST90274830	no	yes	Genome-wide genotyping array	37563310	14,733 European ancestry individuals	1,585 European or unknown ancestry individuals
Zhao JH	GCST90274831	2023-08-10	Nat Immunol	Genetics of circulating inflammatory proteins identifies drivers of immune-mediated disease risk and therapeutic targets.	Oncostatin-M levels	oncostatin-M measurement	-	14736 European	1585 European, NR	2	http://ftp.ebi.ac.uk/pub/databases/gwas/summary_statistics/GCST90274001-GCST90275000/GCST90274831	no	yes	Genome-wide genotyping array	37563310	14,736 European ancestry individuals	1,585 European or unknown ancestry individuals
Zhao JH	GCST90274832	2023-08-10	Nat Immunol	Genetics of circulating inflammatory proteins identifies drivers of immune-mediated disease risk and therapeutic targets.	Programmed cell death 1 ligand 1 levels	programmed cell death 1 ligand 1 measurement	-	14736 European	1585 European, NR	1	http://ftp.ebi.ac.uk/pub/databases/gwas/summary_statistics/GCST90274001-GCST90275000/GCST90274832	no	yes	Genome-wide genotyping array	37563310	14,736 European ancestry individuals	1,585 European or unknown ancestry individuals
Zhao JH	GCST90274833	2023-08-10	Nat Immunol	Genetics of circulating inflammatory proteins identifies drivers of immune-mediated disease risk and therapeutic targets.	Stem cell factor levels	stem Cell Factor measurement	-	14736 European	1585 European, NR	6	http://ftp.ebi.ac.uk/pub/databases/gwas/summary_statistics/GCST90274001-GCST90275000/GCST90274833	no	yes	Genome-wide genotyping array	37563310	14,736 European ancestry individuals	1,585 European or unknown ancestry individuals
Zhao JH	GCST90274834	2023-08-10	Nat Immunol	Genetics of circulating inflammatory proteins identifies drivers of immune-mediated disease risk and therapeutic targets.	SIR2-like protein 2 levels	SIR2-like protein 2 measurement	-	14736 European	1585 European, NR	0	http://ftp.ebi.ac.uk/pub/databases/gwas/summary_statistics/GCST90274001-GCST90275000/GCST90274834	no	yes	Genome-wide genotyping array	37563310	14,736 European ancestry individuals	1,585 European or unknown ancestry individuals
Zhao JH	GCST90274835	2023-08-10	Nat Immunol	Genetics of circulating inflammatory proteins identifies drivers of immune-mediated disease risk and therapeutic targets.	Signaling lymphocytic activation molecule levels	signaling lymphocytic activation molecule measurement	-	14734 European	1585 European, NR	1	http://ftp.ebi.ac.uk/pub/databases/gwas/summary_statistics/GCST90274001-GCST90275000/GCST90274835	no	yes	Genome-wide genotyping array	37563310	14,734 European ancestry individuals	1,585 European or unknown ancestry individuals
Zhao JH	GCST90274836	2023-08-10	Nat Immunol	Genetics of circulating inflammatory proteins identifies drivers of immune-mediated disease risk and therapeutic targets.	Sulfotransferase 1A1 levels	sulfotrasferase 1A1 measurement	-	11793 European	1585 European, NR	0	http://ftp.ebi.ac.uk/pub/databases/gwas/summary_statistics/GCST90274001-GCST90275000/GCST90274836	no	yes	Genome-wide genotyping array	37563310	11,793 European ancestry individuals	1,585 European or unknown ancestry individuals
Zhao JH	GCST90274837	2023-08-10	Nat Immunol	Genetics of circulating inflammatory proteins identifies drivers of immune-mediated disease risk and therapeutic targets.	STAM binding protein levels	STAM binding protein measurement	-	14736 European	1585 European, NR	0	http://ftp.ebi.ac.uk/pub/databases/gwas/summary_statistics/GCST90274001-GCST90275000/GCST90274837	no	yes	Genome-wide genotyping array	37563310	14,736 European ancestry individuals	1,585 European or unknown ancestry individuals
Zhao JH	GCST90274838	2023-08-10	Nat Immunol	Genetics of circulating inflammatory proteins identifies drivers of immune-mediated disease risk and therapeutic targets.	Transforming growth factor-alpha levels	transforming growth factor-alpha measurement	-	14733 European	1585 European, NR	0	http://ftp.ebi.ac.uk/pub/databases/gwas/summary_statistics/GCST90274001-GCST90275000/GCST90274838	no	yes	Genome-wide genotyping array	37563310	14,733 European ancestry individuals	1,585 European or unknown ancestry individuals
Zhao JH	GCST90274839	2023-08-10	Nat Immunol	Genetics of circulating inflammatory proteins identifies drivers of immune-mediated disease risk and therapeutic targets.	Tumor necrosis factor levels	tumor necrosis factor measurement	-	11785 European	1585 European, NR	0	http://ftp.ebi.ac.uk/pub/databases/gwas/summary_statistics/GCST90274001-GCST90275000/GCST90274839	no	yes	Genome-wide genotyping array	37563310	11,785 European ancestry individuals	1,585 European or unknown ancestry individuals
Zhao JH	GCST90274840	2023-08-10	Nat Immunol	Genetics of circulating inflammatory proteins identifies drivers of immune-mediated disease risk and therapeutic targets.	TNF-beta levels	lymphotoxin-alpha measurement	-	11792 European	1585 European, NR	2	http://ftp.ebi.ac.uk/pub/databases/gwas/summary_statistics/GCST90274001-GCST90275000/GCST90274840	no	yes	Genome-wide genotyping array	37563310	11,792 European ancestry individuals	1,585 European or unknown ancestry individuals
Zhao JH	GCST90274841	2023-08-10	Nat Immunol	Genetics of circulating inflammatory proteins identifies drivers of immune-mediated disease risk and therapeutic targets.	Tumor necrosis factor receptor superfamily member 9 levels	tumor necrosis factor receptor superfamily member 9 measurement	-	11784 European	1585 European, NR	0	http://ftp.ebi.ac.uk/pub/databases/gwas/summary_statistics/GCST90274001-GCST90275000/GCST90274841	no	yes	Genome-wide genotyping array	37563310	11,784 European ancestry individuals	1,585 European or unknown ancestry individuals
Zhao JH	GCST90274842	2023-08-10	Nat Immunol	Genetics of circulating inflammatory proteins identifies drivers of immune-mediated disease risk and therapeutic targets.	Tumor necrosis factor ligand superfamily member 14 levels	tumor necrosis factor ligand superfamily member 14 measurement	-	11793 European	1585 European, NR	1	http://ftp.ebi.ac.uk/pub/databases/gwas/summary_statistics/GCST90274001-GCST90275000/GCST90274842	no	yes	Genome-wide genotyping array	37563310	11,793 European ancestry individuals	1,585 European or unknown ancestry individuals
Zhao JH	GCST90274843	2023-08-10	Nat Immunol	Genetics of circulating inflammatory proteins identifies drivers of immune-mediated disease risk and therapeutic targets.	TNF-related apoptosis-inducing ligand levels	TNF-related apoptosis-inducing ligand measurement	-	14735 European	1585 European, NR	3	http://ftp.ebi.ac.uk/pub/databases/gwas/summary_statistics/GCST90274001-GCST90275000/GCST90274843	no	yes	Genome-wide genotyping array	37563310	14,735 European ancestry individuals	1,585 European or unknown ancestry individuals
Zhao JH	GCST90274844	2023-08-10	Nat Immunol	Genetics of circulating inflammatory proteins identifies drivers of immune-mediated disease risk and therapeutic targets.	TNF-related activation-induced cytokine levels	TNF-related activation-induced cytokine measurement	-	14736 European	1585 European, NR	1	http://ftp.ebi.ac.uk/pub/databases/gwas/summary_statistics/GCST90274001-GCST90275000/GCST90274844	no	yes	Genome-wide genotyping array	37563310	14,736 European ancestry individuals	1,585 European or unknown ancestry individuals
Zhao JH	GCST90274845	2023-08-10	Nat Immunol	Genetics of circulating inflammatory proteins identifies drivers of immune-mediated disease risk and therapeutic targets.	Thymic stromal lymphopoietin levels	thymic stromal lymphopoietin measurement	-	11793 European	1585 European, NR	0	http://ftp.ebi.ac.uk/pub/databases/gwas/summary_statistics/GCST90274001-GCST90275000/GCST90274845	no	yes	Genome-wide genotyping array	37563310	11,793 European ancestry individuals	1,585 European or unknown ancestry individuals
Zhao JH	GCST90274846	2023-08-10	Nat Immunol	Genetics of circulating inflammatory proteins identifies drivers of immune-mediated disease risk and therapeutic targets.	Tumor necrosis factor ligand superfamily member 12 levels	tumor necrosis factor ligand superfamily member 12 measurement	-	14736 European	1585 European, NR	1	http://ftp.ebi.ac.uk/pub/databases/gwas/summary_statistics/GCST90274001-GCST90275000/GCST90274846	no	yes	Genome-wide genotyping array	37563310	14,736 European ancestry individuals	1,585 European or unknown ancestry individuals
Zhao JH	GCST90274847	2023-08-10	Nat Immunol	Genetics of circulating inflammatory proteins identifies drivers of immune-mediated disease risk and therapeutic targets.	Urokinase-type plasminogen activator levels	urokinase-type plasminogen activator measurement	-	14734 European	1585 European, NR	5	http://ftp.ebi.ac.uk/pub/databases/gwas/summary_statistics/GCST90274001-GCST90275000/GCST90274847	no	yes	Genome-wide genotyping array	37563310	14,734 European ancestry individuals	1,585 European or unknown ancestry individuals
Zhao JH	GCST90274848	2023-08-10	Nat Immunol	Genetics of circulating inflammatory proteins identifies drivers of immune-mediated disease risk and therapeutic targets.	Vascular endothelial growth factor A levels	vascular endothelial growth factor A measurement	-	14744 European	1585 European, NR	3	http://ftp.ebi.ac.uk/pub/databases/gwas/summary_statistics/GCST90274001-GCST90275000/GCST90274848	no	yes	Genome-wide genotyping array	37563310	14,744 European ancestry individuals	1,585 European or unknown ancestry individuals

## Sheet: S3
Detailed information on the SNPs used in the positive results of forward MR analysis
id.exposure	effect_allele.exposure	other_allele.exposure	beta.exposure	se.exposure	eaf.exposure	pval.exposure	id	SNP	samplesize.exposure	exposure	sd	R2	F
GCST90274771	A	G	-0.0559	0.0122	0.4429	4.61e-06	1_25261696_A_G	rs10903115	14286	Natural killer cell receptor 2B4 levels	1.45819	0.00146763	20.9944
GCST90274771	T	C	0.0744	0.0119	0.4677	4.05e-10	1_44253015_T_C	rs3828139	14286	Natural killer cell receptor 2B4 levels	1.42234	0.00272907	39.0888
GCST90274771	A	G	0.2053	0.0411	0.0249	5.88e-07	1_88677329_A_G	rs147033439	14731	Natural killer cell receptor 2B4 levels	4.98836	0.00169116	24.9514
GCST90274771	A	G	-0.0624	0.0118	0.4675	1.24e-07	1_160773957_A_G	rs11265488	14287	Natural killer cell receptor 2B4 levels	1.41043	0.00195378	27.9644
GCST90274771	A	G	0.2122	0.0119	0.4066	3.99e-71	1_160803802_A_G	rs11265493	14287	Natural killer cell receptor 2B4 levels	1.42239	0.0217749	317.978
GCST90274771	A	G	0.0661	0.0117	0.4329	1.61e-08	2_62495209_A_G	rs4672486	14720	Natural killer cell receptor 2B4 levels	1.41951	0.00216392	31.9177
GCST90274771	T	C	-0.0589	0.0123	0.4388	1.68e-06	2_79554556_T_C	rs1434219	14287	Natural killer cell receptor 2B4 levels	1.4702	0.00160267	22.9309
GCST90274771	T	C	0.0704	0.0126	0.6994	2.31e-08	2_111846068_T_C	rs56272634	14729	Natural killer cell receptor 2B4 levels	1.52917	0.00211529	31.2179
GCST90274771	A	G	-0.1804	0.0337	0.0393	8.65e-08	4_174530615_A_G	rs114758826	14728	Natural killer cell receptor 2B4 levels	4.0898	0.00194216	28.6558
GCST90274771	T	C	0.2288	0.0497	0.0184	4.15e-06	5_96078542_T_C	rs78142752	14734	Natural killer cell receptor 2B4 levels	6.03277	0.00143653	21.1933
GCST90274771	A	G	-0.1074	0.0215	0.0794	5.87e-07	6_614064_A_G	rs6928352	14731	Natural killer cell receptor 2B4 levels	2.60948	0.00169131	24.9535
GCST90274771	A	G	0.0627	0.0134	0.6347	2.88e-06	8_3921805_A_G	rs2554697	11782	Natural killer cell receptor 2B4 levels	1.4545	0.00185513	21.894
GCST90274771	T	G	0.063	0.0138	0.248	4.99e-06	8_106570964_T_G	rs34826779	14287	Natural killer cell receptor 2B4 levels	1.64949	0.00145683	20.8412
GCST90274771	A	G	0.0768	0.0161	0.8167	1.84e-06	11_94575608_A_G	rs11020961	14287	Natural killer cell receptor 2B4 levels	1.9244	0.00159037	22.7547
GCST90274771	A	G	-0.0702	0.0147	0.1876	1.79e-06	11_126335329_A_G	rs11220506	14729	Natural killer cell receptor 2B4 levels	1.78404	0.00154616	22.8055
GCST90274771	T	C	0.116	0.0128	0.4764	1.27e-19	12_111884608_T_C	rs3184504	11784	Natural killer cell receptor 2B4 levels	1.38949	0.00692246	82.1289
GCST90274771	A	C	-0.2146	0.047	0.0182	4.97e-06	16_48902293_A_C	rs149458216	14725	Natural killer cell receptor 2B4 levels	5.70329	0.00141401	20.848
GCST90274771	T	C	-0.0776	0.0125	0.6405	5.37e-10	17_7088423_T_C	rs72837690	14287	Natural killer cell receptor 2B4 levels	1.4941	0.00269062	38.5393
GCST90274771	A	G	0.1618	0.0348	0.9666	3.33e-06	22_17214005_A_G	rs139924614	14725	Natural killer cell receptor 2B4 levels	4.22286	0.0014661	21.6172
GCST90274773	T	C	0.1841	0.0313	0.0399	4.06e-09	1_179526214_T_C	rs61747728	14287	T-cell surface glycoprotein CD5 levels	3.74123	0.00241595	34.5954
GCST90274773	A	G	0.1833	0.0391	0.9694	2.76e-06	3_47239457_A_G	rs563284470	11720	T-cell surface glycoprotein CD5 levels	4.23292	0.00187199	21.9772
GCST90274773	A	C	-0.0803	0.0151	0.2321	1.05e-07	4_77211819_A_C	rs138861398	11967	T-cell surface glycoprotein CD5 levels	1.65185	0.00235798	28.2799
GCST90274773	A	G	-0.0683	0.0131	0.7003	1.85e-07	5_176733341_A_G	rs4073745	14287	T-cell surface glycoprotein CD5 levels	1.56582	0.0018993	27.1831
GCST90274773	T	C	-0.1014	0.0217	0.0833	2.97e-06	6_4714797_T_C	rs72821405	14727	T-cell surface glycoprotein CD5 levels	2.6334	0.00148067	21.8352
GCST90274773	A	G	0.0832	0.016	0.8464	1.99e-07	6_32020238_A_G	rs527506034	14730	T-cell surface glycoprotein CD5 levels	1.94188	0.00183259	27.04
GCST90274773	T	C	0.0973	0.0165	0.1469	3.7e-09	6_32600375_T_C	rs3104373	14735	T-cell surface glycoprotein CD5 levels	2.0029	0.00235474	34.7743
GCST90274773	T	C	0.0623	0.0124	0.6389	5.06e-07	7_50716017_T_C	rs2237450	14287	T-cell surface glycoprotein CD5 levels	1.48215	0.00176395	25.2425
GCST90274773	A	C	-0.1134	0.0245	0.9301	3.68e-06	7_97499410_A_C	rs17345759	14287	T-cell surface glycoprotein CD5 levels	2.92844	0.00149749	21.4237
GCST90274773	T	C	0.1638	0.0334	0.9589	9.38e-07	9_27496604_T_C	rs17769062	14287	T-cell surface glycoprotein CD5 levels	3.99224	0.00168083	24.0511
GCST90274773	A	G	-0.0629	0.0132	0.7492	1.89e-06	10_71211945_A_G	rs12416520	14709	T-cell surface glycoprotein CD5 levels	1.6009	0.00154156	22.7067
GCST90274773	A	G	0.0569	0.0119	0.4361	1.74e-06	12_31688535_A_G	rs1259355	14287	T-cell surface glycoprotein CD5 levels	1.42239	0.00159792	22.8629
GCST90274773	T	C	0.1427	0.0128	0.4764	7.29e-29	12_111884608_T_C	rs3184504	11784	T-cell surface glycoprotein CD5 levels	1.38949	0.0104388	124.288
GCST90274773	A	G	0.2374	0.0476	0.9826	6.12e-07	13_39003323_A_G	rs117516652	14248	T-cell surface glycoprotein CD5 levels	5.68177	0.001743	24.8741
GCST90274773	T	C	-0.0588	0.0128	0.3206	4.35e-06	14_93329692_T_C	rs11622090	13236	T-cell surface glycoprotein CD5 levels	1.47261	0.00159203	21.1025
GCST90274773	A	G	-0.1199	0.0187	0.8853	1.44e-10	18_45545720_A_G	rs7242462	14287	T-cell surface glycoprotein CD5 levels	2.23518	0.00286964	41.1107
GCST90274773	A	G	0.1471	0.0313	0.9627	2.61e-06	19_48833608_A_G	rs4893	14735	T-cell surface glycoprotein CD5 levels	3.79944	0.00149691	22.087
GCST90274791	A	G	0.0725	0.0129	0.4738	1.91e-08	1_159890969_A_G	rs55633025	12404	Fms-related tyrosine kinase 3 ligand levels	1.43671	0.00254039	31.5861
GCST90274791	T	C	-0.0746	0.0115	0.4771	8.76e-11	2_65602149_T_C	rs1866051	14732	Fms-related tyrosine kinase 3 ligand levels	1.39582	0.00284866	42.0806
GCST90274791	T	G	-0.1061	0.0119	0.6093	4.84e-19	3_128381886_T_G	rs7624160	14719	Fms-related tyrosine kinase 3 ligand levels	1.44373	0.00537252	79.4945
GCST90274791	A	G	0.0611	0.0129	0.5605	2.18e-06	3_141150026_A_G	rs7625643	12404	Fms-related tyrosine kinase 3 ligand levels	1.43671	0.00180562	22.4338
GCST90274791	A	G	-0.1569	0.0338	0.9624	3.45e-06	3_170851052_A_G	rs61792394	14286	Fms-related tyrosine kinase 3 ligand levels	4.03991	0.00150629	21.5483
GCST90274791	A	G	-0.0904	0.0192	0.8501	2.5e-06	4_20519864_A_G	rs575588389	12129	Fms-related tyrosine kinase 3 ligand levels	2.11453	0.00182468	22.1684
GCST90274791	T	C	0.0833	0.016	0.8361	1.93e-07	4_55408999_T_C	rs218265	14731	Fms-related tyrosine kinase 3 ligand levels	1.94194	0.00183687	27.105
GCST90274791	A	C	-0.1191	0.0128	0.3326	1.34e-20	5_1282319_A_C	rs7726159	14733	Fms-related tyrosine kinase 3 ligand levels	1.55366	0.00584287	86.5772
GCST90274791	T	C	0.0603	0.0127	0.3741	2.05e-06	5_6289394_T_C	rs1379304	14286	Fms-related tyrosine kinase 3 ligand levels	1.51796	0.00157577	22.5438
GCST90274791	T	C	0.0643	0.0136	0.2577	2.27e-06	6_41985436_T_C	rs9381118	14285	Fms-related tyrosine kinase 3 ligand levels	1.62547	0.00156259	22.3534
GCST90274791	T	C	-0.0559	0.0117	0.4699	1.77e-06	6_77907355_T_C	rs6453962	14732	Fms-related tyrosine kinase 3 ligand levels	1.42009	0.00154731	22.8272
GCST90274791	A	C	0.0676	0.0128	0.326	1.28e-07	6_91008027_A_C	rs6925032	14286	Fms-related tyrosine kinase 3 ligand levels	1.52991	0.00194884	27.8916
GCST90274791	A	G	-0.0749	0.0147	0.1924	3.48e-07	7_3914756_A_G	rs28533776	14731	Fms-related tyrosine kinase 3 ligand levels	1.78416	0.00175951	25.9615
GCST90274791	T	C	0.1812	0.0386	0.026	2.68e-06	9_243950_T_C	rs192857133	14727	Fms-related tyrosine kinase 3 ligand levels	4.6843	0.0014943	22.0365
GCST90274791	A	G	-0.1429	0.0299	0.9571	1.76e-06	9_10640144_A_G	rs57191857	14734	Fms-related tyrosine kinase 3 ligand levels	3.62937	0.00154806	22.8414
GCST90274791	T	C	-0.0851	0.0186	0.1096	4.76e-06	9_94348687_T_C	rs12338549	14719	Fms-related tyrosine kinase 3 ligand levels	2.25659	0.00142035	20.9331
GCST90274791	T	C	0.1483	0.0306	0.9513	1.26e-06	10_101403323_T_C	rs185979634	12847	Fms-related tyrosine kinase 3 ligand levels	3.46834	0.00182521	23.4876
GCST90274791	T	C	-0.1519	0.0331	0.0364	4.45e-06	11_62294309_T_C	rs141117375	14286	Fms-related tyrosine kinase 3 ligand levels	3.95625	0.00147221	21.0601
GCST90274791	A	G	-0.0772	0.0117	0.4171	4.16e-11	11_108311965_A_G	rs11212636	14723	Fms-related tyrosine kinase 3 ligand levels	1.41966	0.00294878	43.5374
GCST90274791	A	G	0.1302	0.0266	0.9447	9.84e-07	14_51156734_A_G	rs72681653	14734	Fms-related tyrosine kinase 3 ligand levels	3.22881	0.00162365	23.9584
GCST90274791	T	G	0.0556	0.0121	0.408	4.33e-06	18_70532840_T_G	rs10164255	14729	Fms-related tyrosine kinase 3 ligand levels	1.46849	0.00143167	21.1144
GCST90274791	A	G	0.1179	0.022	0.0907	8.36e-08	19_49979398_A_G	rs17272847	13222	Fms-related tyrosine kinase 3 ligand levels	2.52971	0.00216775	28.7199
GCST90274791	T	G	0.0884	0.016	0.1818	3.29e-08	20_30439298_T_G	rs78429945	14286	Fms-related tyrosine kinase 3 ligand levels	1.91238	0.00213249	30.5256
GCST90274806	A	G	0.2016	0.0424	0.9733	1.99e-06	2_192579384_A_G	rs79419497	11789	Interleukin-2 levels	4.60367	0.00191432	22.6073
GCST90274806	T	C	0.2095	0.0419	0.0287	5.73e-07	3_12396234_T_C	rs142641125	11789	Interleukin-2 levels	4.54938	0.00211649	25
GCST90274806	T	C	-0.1048	0.0217	0.8961	1.37e-06	3_64865615_T_C	rs77853517	11787	Interleukin-2 levels	2.35592	0.00197522	23.324
GCST90274806	T	C	0.1737	0.038	0.039	4.85e-06	3_137247468_T_C	rs75739108	11341	Interleukin-2 levels	4.04678	0.00183932	20.8945
GCST90274806	T	G	-0.0646	0.0139	0.6861	3.36e-06	4_138235156_T_G	rs6535212	11784	Interleukin-2 levels	1.5089	0.00182987	21.5991
GCST90274806	T	C	-0.1216	0.026	0.9334	2.91e-06	5_35188802_T_C	rs4703508	11789	Interleukin-2 levels	2.82301	0.0018523	21.8736
GCST90274806	A	C	-0.1468	0.0309	0.9396	2.03e-06	9_88775115_A_C	rs201229721	9257	Interleukin-2 levels	2.97299	0.00243277	22.5702
GCST90274806	T	G	-0.1999	0.0431	0.0244	3.52e-06	10_2293803_T_G	rs74852566	11789	Interleukin-2 levels	4.67968	0.0018217	21.5115
GCST90274806	T	C	-0.1222	0.0259	0.9188	2.38e-06	10_67202938_T_C	rs10996419	11784	Interleukin-2 levels	2.81155	0.00188584	22.2609
GCST90274806	A	G	0.1922	0.0414	0.0318	3.44e-06	13_85868678_A_G	rs77832761	11785	Interleukin-2 levels	4.49433	0.00182581	21.5529
GCST90274806	T	C	-0.0728	0.0153	0.7384	1.95e-06	16_77431739_T_C	rs36006983	11341	Interleukin-2 levels	1.62936	0.00199269	22.6402
GCST90274806	A	C	-0.0723	0.0149	0.6969	1.22e-06	17_103299_A_C	rs28515912	10723	Interleukin-2 levels	1.54292	0.00219137	23.5453
GCST90274811	T	C	0.2769	0.0557	0.9745	6.65e-07	2_31896839_T_C	rs13001788	8243	Interleukin-2 receptor subunit beta levels	5.05706	0.00298989	24.7136
GCST90274811	T	C	0.0631	0.0129	0.5622	1e-06	4_108118301_T_C	rs17549820	11791	Interleukin-2 receptor subunit beta levels	1.40076	0.00202545	23.9265
GCST90274811	A	G	-0.2101	0.0441	0.025	1.9e-06	4_136755243_A_G	rs116007066	10295	Interleukin-2 receptor subunit beta levels	4.47457	0.00220027	22.6973
GCST90274811	A	C	-0.157	0.0325	0.9549	1.36e-06	6_131393771_A_C	rs9321271	11779	Interleukin-2 receptor subunit beta levels	3.52726	0.0019776	23.3363
GCST90274811	T	C	-0.0721	0.0156	0.2619	3.8e-06	11_36198233_T_C	rs34246740	11344	Interleukin-2 receptor subunit beta levels	1.66153	0.00187981	21.361
GCST90274811	T	C	-0.2471	0.0535	0.9783	3.86e-06	11_40470032_T_C	rs141460846	11304	Interleukin-2 receptor subunit beta levels	5.68813	0.00188393	21.3323
GCST90274811	T	G	-0.1133	0.0239	0.0879	2.13e-06	12_111592380_T_G	rs2157876	11343	Interleukin-2 receptor subunit beta levels	2.54543	0.00197767	22.4732
GCST90274811	T	C	-0.2102	0.0443	0.9766	2.09e-06	15_84665328_T_C	rs11630708	11788	Interleukin-2 receptor subunit beta levels	4.80976	0.00190661	22.5143
GCST90274811	A	G	-0.0606	0.0128	0.4465	2.2e-06	16_80775714_A_G	rs9921181	11786	Interleukin-2 receptor subunit beta levels	1.38961	0.00189849	22.4143
GCST90274816	A	C	0.2512	0.0531	0.9836	2.24e-06	1_97287518_A_C	rs77336315	13801	Interleukin-7 levels	6.23806	0.00161919	22.3795
GCST90274816	A	G	0.097	0.021	0.8744	3.86e-06	1_174141356_A_G	rs56889120	11340	Interleukin-7 levels	2.23628	0.00187824	21.3356
GCST90274816	A	G	0.1372	0.0274	0.9451	5.52e-07	1_194276216_A_G	rs74131483	13240	Interleukin-7 levels	3.15279	0.00189044	25.073
GCST90274816	T	C	0.1495	0.0316	0.0436	2.23e-06	3_35502404_T_C	rs144728120	14717	Interleukin-7 levels	3.83351	0.00151876	22.3825
GCST90274816	T	G	-0.0647	0.0131	0.2796	7.86e-07	5_35881376_T_G	rs11742240	14736	Interleukin-7 levels	1.59023	0.00165283	24.393
GCST90274816	T	C	-0.0651	0.0133	0.4122	9.84e-07	5_131676320_T_C	rs1050152	11785	Interleukin-7 levels	1.44383	0.00202918	23.9584
GCST90274816	A	G	0.0729	0.0159	0.7913	4.54e-06	5_133897234_A_G	rs55849454	12202	Interleukin-7 levels	1.75636	0.0017201	21.0214
GCST90274816	A	G	0.068	0.0138	0.2517	8.33e-07	7_2401569_A_G	rs12699881	14288	Interleukin-7 levels	1.64955	0.00169673	24.2806
GCST90274816	A	G	0.1691	0.0225	0.9	5.67e-14	8_79713766_A_G	rs112359206	10894	Interleukin-7 levels	2.34842	0.00515903	56.4836
GCST90274816	A	G	0.0698	0.0139	0.237	5.12e-07	12_97807415_A_G	rs12321566	14287	Interleukin-7 levels	1.66144	0.00176212	25.2163
GCST90274816	T	C	-0.2336	0.0505	0.0215	3.73e-06	15_73960703_T_C	rs570880779	13605	Interleukin-7 levels	5.89034	0.00157053	21.3975
GCST90274816	T	C	-0.136	0.028	0.0497	1.19e-06	15_81321256_T_C	rs79072837	14715	Interleukin-7 levels	3.39655	0.0016009	23.5918
GCST90274816	A	G	-0.0584	0.0127	0.2923	4.26e-06	19_14764810_A_G	rs10403201	14730	Interleukin-7 levels	1.54136	0.00143368	21.1455
GCST90274836	T	C	-0.0984	0.0206	0.8775	1.78e-06	1_86468724_T_C	rs1698742	11790	Sulfotransferase 1A1 levels	2.23678	0.00193186	22.8169
GCST90274836	A	G	0.0702	0.0147	0.466	1.79e-06	1_119273856_A_G	rs2712255	9849	Sulfotransferase 1A1 levels	1.45886	0.00231063	22.8055
GCST90274836	T	C	-0.0712	0.0135	0.599	1.33e-07	3_186459927_T_C	rs710446	11793	Sulfotransferase 1A1 levels	1.46604	0.00235352	27.8159
GCST90274836	T	C	-0.3184	0.0684	0.9871	3.24e-06	4_127777021_T_C	rs149869672	10858	Sulfotransferase 1A1 levels	7.1274	0.00199204	21.6688
GCST90274836	A	C	0.1048	0.0214	0.8462	9.72e-07	4_142303334_A_C	rs371387526	8817	Sulfotransferase 1A1 levels	2.00944	0.00271327	23.9825
GCST90274836	T	C	-0.1678	0.0136	0.4926	5.64e-35	4_187161211_T_C	rs66530140	10913	Sulfotransferase 1A1 levels	1.42073	0.0137602	152.232
GCST90274836	T	G	-0.083	0.0152	0.2653	4.75e-08	5_176839890_T_G	rs2731674	11790	Sulfotransferase 1A1 levels	1.65044	0.00252308	29.8173
GCST90274836	A	G	0.0924	0.0199	0.8711	3.43e-06	6_52231674_A_G	rs55793562	11781	Sulfotransferase 1A1 levels	2.15995	0.00182699	21.5595
GCST90274836	T	C	-0.0645	0.0135	0.5986	1.77e-06	7_77960330_T_C	rs2691531	11793	Sulfotransferase 1A1 levels	1.46604	0.00193224	22.8272
GCST90274836	T	C	-0.3483	0.0756	0.9898	4.08e-06	8_11410797_T_C	rs7812322	10858	Sulfotransferase 1A1 levels	7.87765	0.0019514	21.2258
GCST90274836	A	G	-0.1504	0.0318	0.95	2.25e-06	8_17377551_A_G	rs2213907	11790	Sulfotransferase 1A1 levels	3.4529	0.00189399	22.3687
GCST90274836	T	C	-0.1433	0.0287	0.9287	5.94e-07	11_19560616_T_C	rs77919742	11345	Sulfotransferase 1A1 levels	3.05692	0.00219304	24.9304
GCST90274836	T	C	-0.08	0.0173	0.8156	3.76e-06	12_23759406_T_C	rs10842189	11784	Sulfotransferase 1A1 levels	1.87799	0.00181168	21.3839
GCST90274836	A	C	-0.1927	0.0361	0.0662	9.4e-08	12_74902158_A_C	rs9804965	9265	Sulfotransferase 1A1 levels	3.4748	0.00306664	28.4937
GCST90274836	T	C	-0.0715	0.0147	0.2856	1.15e-06	12_103074539_T_C	rs703595	11789	Sulfotransferase 1A1 levels	1.59608	0.0020031	23.658
GCST90274836	T	C	0.0622	0.0136	0.4128	4.8e-06	12_113112650_T_C	rs232928	11345	Sulfotransferase 1A1 levels	1.44858	0.00184067	20.9172
GCST90274836	A	G	0.0695	0.0139	0.561	5.73e-07	16_28285775_A_G	rs11074902	11345	Sulfotransferase 1A1 levels	1.48053	0.00219916	25
GCST90274836	T	C	-0.1882	0.0135	0.5314	3.58e-44	16_28561581_T_C	rs149278	11344	Sulfotransferase 1A1 levels	1.43786	0.0168463	194.344
GCST90274836	A	G	0.271	0.0581	0.9826	3.1e-06	17_54851764_A_G	rs117222566	10403	Sulfotransferase 1A1 levels	5.92592	0.00208739	21.7564
GCST90274836	A	C	-0.18	0.0376	0.9587	1.69e-06	21_28777897_A_C	rs72643498	11788	Sulfotransferase 1A1 levels	4.08233	0.0019407	22.9176
GCST90274843	T	C	-0.1191	0.0147	0.8073	5.4e-16	1_196710916_T_C	rs16840522	14725	TNF-related apoptosis-inducing ligand levels	1.7838	0.00443875	65.6431
GCST90274843	A	G	0.0882	0.0182	0.8717	1.26e-06	2_203169224_A_G	rs2138380	13239	TNF-related apoptosis-inducing ligand levels	2.09411	0.00177107	23.4852
GCST90274843	T	G	0.1252	0.02	0.1051	3.85e-10	3_172130799_T_G	rs490342	13228	TNF-related apoptosis-inducing ligand levels	2.30026	0.00295417	39.1876
GCST90274843	A	G	0.285	0.0187	0.886	1.9e-52	3_186449122_A_G	rs5030044	14287	TNF-related apoptosis-inducing ligand levels	2.23518	0.016	232.277
GCST90274843	T	C	0.1622	0.0347	0.0376	2.95e-06	4_57703725_T_C	rs146922303	14727	TNF-related apoptosis-inducing ligand levels	4.21101	0.00148164	21.8496
GCST90274843	T	G	0.2641	0.0535	0.019	7.96e-07	4_69327121_T_G	rs145386370	13386	TNF-related apoptosis-inducing ligand levels	6.18984	0.00181741	24.3685
GCST90274843	T	G	0.0674	0.0138	0.7733	1.04e-06	4_181271289_T_G	rs17779404	14723	TNF-related apoptosis-inducing ligand levels	1.67447	0.00161779	23.854
GCST90274843	T	C	-0.26	0.0564	0.0161	4.03e-06	5_75017740_T_C	rs114597610	14735	TNF-related apoptosis-inducing ligand levels	6.84627	0.00144036	21.2514
GCST90274843	A	G	0.189	0.037	0.9721	3.25e-07	5_162595921_A_G	rs111257277	14729	TNF-related apoptosis-inducing ligand levels	4.49043	0.00176863	26.0928
GCST90274843	A	G	-0.0756	0.0158	0.1589	1.71e-06	6_25887657_A_G	rs1892247	14719	TNF-related apoptosis-inducing ligand levels	1.91689	0.00155323	22.8944
GCST90274843	A	C	0.1342	0.0265	0.063	4.1e-07	6_33692744_A_C	rs140862652	14287	TNF-related apoptosis-inducing ligand levels	3.1675	0.00179207	25.6456
GCST90274843	A	G	0.0655	0.0118	0.4536	2.84e-08	6_90047013_A_G	rs1065657	14287	TNF-related apoptosis-inducing ligand levels	1.41043	0.0021523	30.8119
GCST90274843	T	C	0.1823	0.038	0.9624	1.61e-06	7_52792820_T_C	rs6969337	11336	TNF-related apoptosis-inducing ligand levels	4.04588	0.00202648	23.0147
GCST90274843	T	G	-0.1452	0.0316	0.0401	4.33e-06	10_107586667_T_G	rs2418781	14287	TNF-related apoptosis-inducing ligand levels	3.77709	0.00147583	21.1134
GCST90274843	A	G	0.0787	0.0121	0.3509	7.81e-11	11_61549025_A_G	rs174533	14732	TNF-related apoptosis-inducing ligand levels	1.46864	0.00286372	42.3037
GCST90274843	T	C	0.6692	0.044	0.0205	3.08e-52	14_94844947_T_C	rs28929474	14735	TNF-related apoptosis-inducing ligand levels	5.34106	0.0154579	231.316
GCST90274843	T	C	0.0691	0.0145	0.2543	1.88e-06	16_57345733_T_C	rs2113173	14287	TNF-related apoptosis-inducing ligand levels	1.73316	0.00158727	22.7102
GCST90274843	T	C	-0.0724	0.0146	0.1946	7.09e-07	16_72079657_T_C	rs77303550	14728	TNF-related apoptosis-inducing ligand levels	1.77184	0.0016671	24.5907
GCST90274843	T	C	0.2575	0.037	0.029	3.42e-12	17_64224775_T_C	rs8178824	14735	TNF-related apoptosis-inducing ligand levels	4.49135	0.00327668	48.4341
GCST90274843	A	G	0.3554	0.0163	0.8425	2.14e-105	19_44153100_A_G	rs4760	14287	TNF-related apoptosis-inducing ligand levels	1.94831	0.0322078	475.401

## Sheet: S4
Detailed information on the SNPs used in the positive results of reverse MR analysis
SNP	effect_allele.exposure	other_allele.exposure	beta.exposure	se.exposure	pval.exposure	samplesize.exposure	exposure	eaf.exposure	id.exposure
rs11185408	A	G	-0.0686965	0.0138	6.98297e-07	46351	|| id:ieu-a-1185	NA	ieu-a-1185
rs6692705	G	A	-0.0656005	0.0141	3.26302e-06	46351	|| id:ieu-a-1185	NA	ieu-a-1185
rs78653484	T	C	-0.176296	0.0385	4.67498e-06	46351	|| id:ieu-a-1185	NA	ieu-a-1185
rs2391769	G	A	0.0769026	0.0145	1.13501e-07	46351	|| id:ieu-a-1185	NA	ieu-a-1185
rs6701243	C	A	-0.0735014	0.0144	3.07397e-07	46351	|| id:ieu-a-1185	NA	ieu-a-1185
rs79940520	G	A	0.0953992	0.0207	4.26e-06	46351	|| id:ieu-a-1185	NA	ieu-a-1185
rs1452075	T	C	0.080704	0.0155	2.069e-07	46351	|| id:ieu-a-1185	NA	ieu-a-1185
rs4916723	C	A	0.067305	0.0141	1.92398e-06	46351	|| id:ieu-a-1185	NA	ieu-a-1185
rs325485	G	A	-0.0728043	0.0143	3.25402e-07	46351	|| id:ieu-a-1185	NA	ieu-a-1185
rs72934503	G	A	0.0704976	0.0141	5.89196e-07	46351	|| id:ieu-a-1185	NA	ieu-a-1185
rs9366877	G	A	-0.0684994	0.0139	9.05295e-07	46351	|| id:ieu-a-1185	NA	ieu-a-1185
rs9389208	T	C	0.0672006	0.0144	3.12097e-06	46351	|| id:ieu-a-1185	NA	ieu-a-1185
rs16879023	A	G	-0.0957953	0.0201	1.76498e-06	46351	|| id:ieu-a-1185	NA	ieu-a-1185
rs740883	T	A	0.113695	0.0238	1.69399e-06	46351	|| id:ieu-a-1185	NA	ieu-a-1185
rs12203328	C	G	0.0697033	0.0153	4.91496e-06	46351	|| id:ieu-a-1185	NA	ieu-a-1185
rs111931861	G	A	0.216901	0.0409	1.118e-07	46351	|| id:ieu-a-1185	NA	ieu-a-1185
rs7783557	C	T	-0.0670042	0.0146	4.36305e-06	46351	|| id:ieu-a-1185	NA	ieu-a-1185
rs76397219	G	A	0.140297	0.0303	3.56599e-06	46351	|| id:ieu-a-1185	NA	ieu-a-1185
rs11787216	T	C	-0.0692	0.0147	2.58702e-06	46351	|| id:ieu-a-1185	NA	ieu-a-1185
rs10110094	G	A	-0.0906996	0.0191	2.04998e-06	46351	|| id:ieu-a-1185	NA	ieu-a-1185
rs10099100	C	G	0.0843044	0.0147	1.065e-08	46351	|| id:ieu-a-1185	NA	ieu-a-1185
rs28729902	G	A	0.0839035	0.0178	2.34498e-06	46351	|| id:ieu-a-1185	NA	ieu-a-1185
rs45595836	T	C	0.138996	0.0272	3.13098e-07	46351	|| id:ieu-a-1185	NA	ieu-a-1185
rs4750990	C	T	0.0680968	0.0141	1.37101e-06	46351	|| id:ieu-a-1185	NA	ieu-a-1185
rs141319505	G	A	-0.290698	0.061	1.87599e-06	46351	|| id:ieu-a-1185	NA	ieu-a-1185
rs78827416	A	G	0.130502	0.0266	8.99995e-07	46351	|| id:ieu-a-1185	NA	ieu-a-1185
rs644552	A	G	0.159403	0.0346	4.21105e-06	46351	|| id:ieu-a-1185	NA	ieu-a-1185
rs35404050	T	C	0.0843044	0.0176	1.60602e-06	46351	|| id:ieu-a-1185	NA	ieu-a-1185
rs77691144	C	T	0.207406	0.0435	1.90999e-06	46351	|| id:ieu-a-1185	NA	ieu-a-1185
rs112635299	T	G	0.220997	0.0432	3.04397e-07	46351	|| id:ieu-a-1185	NA	ieu-a-1185
rs78058104	A	G	0.187898	0.0397	2.22101e-06	46351	|| id:ieu-a-1185	NA	ieu-a-1185
rs141455452	G	T	-0.0784044	0.0159	8.93902e-07	46351	|| id:ieu-a-1185	NA	ieu-a-1185
rs292441	A	G	-0.0724954	0.0149	1.12401e-06	46351	|| id:ieu-a-1185	NA	ieu-a-1185
rs149923766	G	T	0.237306	0.0484	9.61192e-07	46351	|| id:ieu-a-1185	NA	ieu-a-1185
rs2224274	T	C	0.0709989	0.0138	2.85799e-07	46351	|| id:ieu-a-1185	NA	ieu-a-1185
rs910805	A	G	-0.0956963	0.016	2.04099e-09	46351	|| id:ieu-a-1185	NA	ieu-a-1185
rs144911765	C	T	0.190096	0.0403	2.36401e-06	46351	|| id:ieu-a-1185	NA	ieu-a-1185

## Sheet: S5
MR analysis results of 91 inflammatory proteins on ASD
Exposure_ID	Inflammatory proteins	Outcome	Method	n.SNP	p-value	OR	95%LCI	95%UCI
GCST90274848	Vascular endothelial growth factor A levels	ASD(ieu-a-1185)	MR Egger	17	0.539922	0.96967	0.880698	1.06763
GCST90274848	Vascular endothelial growth factor A levels	ASD(ieu-a-1185)	WM	17	0.564559	0.981827	0.922434	1.04504
GCST90274848	Vascular endothelial growth factor A levels	ASD(ieu-a-1185)	IVW	17	0.911264	0.99632	0.933777	1.06305
GCST90274847	Urokinase-type plasminogen activator levels	ASD(ieu-a-1185)	WM	19	0.655455	0.97359	0.865599	1.09505
GCST90274847	Urokinase-type plasminogen activator levels	ASD(ieu-a-1185)	MR Egger	19	0.774492	0.974952	0.821882	1.15653
GCST90274847	Urokinase-type plasminogen activator levels	ASD(ieu-a-1185)	IVW	19	0.937033	0.997163	0.929303	1.06998
GCST90274846	Tumor necrosis factor ligand superfamily member 12 levels	ASD(ieu-a-1185)	MR Egger	23	0.0385204	1.22698	1.02322	1.47131
GCST90274846	Tumor necrosis factor ligand superfamily member 12 levels	ASD(ieu-a-1185)	WM	23	0.157976	1.08947	0.967284	1.22708
GCST90274846	Tumor necrosis factor ligand superfamily member 12 levels	ASD(ieu-a-1185)	IVW	23	0.200293	1.05766	0.970703	1.15241
GCST90274845	Thymic stromal lymphopoietin levels	ASD(ieu-a-1185)	IVW	9	0.0956469	0.895214	0.785927	1.0197
GCST90274845	Thymic stromal lymphopoietin levels	ASD(ieu-a-1185)	MR Egger	9	0.397246	0.854364	0.606785	1.20296
GCST90274845	Thymic stromal lymphopoietin levels	ASD(ieu-a-1185)	WM	9	0.972426	0.996456	0.814743	1.2187
GCST90274844	TNF-related activation-induced cytokine levels	ASD(ieu-a-1185)	MR Egger	25	0.237149	1.10557	0.940164	1.30008
GCST90274844	TNF-related activation-induced cytokine levels	ASD(ieu-a-1185)	WM	25	0.669789	1.02343	0.920085	1.13838
GCST90274844	TNF-related activation-induced cytokine levels	ASD(ieu-a-1185)	IVW	25	0.752193	1.01278	0.936019	1.09583
GCST90274843	TNF-related apoptosis-inducing ligand levels	ASD(ieu-a-1185)	IVW	20	0.0286431	1.09297	1.00932	1.18355
GCST90274843	TNF-related apoptosis-inducing ligand levels	ASD(ieu-a-1185)	MR Egger	20	0.11612	1.11427	0.979937	1.26702
GCST90274843	TNF-related apoptosis-inducing ligand levels	ASD(ieu-a-1185)	WM	20	0.52988	1.02979	0.939669	1.12855
GCST90274842	Tumor necrosis factor ligand superfamily member 14 levels	ASD(ieu-a-1185)	MR Egger	21	0.0537742	0.874611	0.76975	0.993757
GCST90274842	Tumor necrosis factor ligand superfamily member 14 levels	ASD(ieu-a-1185)	IVW	21	0.0881935	0.93313	0.861764	1.0104
GCST90274842	Tumor necrosis factor ligand superfamily member 14 levels	ASD(ieu-a-1185)	WM	21	0.346902	0.947125	0.845758	1.06064
GCST90274841	Tumor necrosis factor receptor superfamily member 9 levels	ASD(ieu-a-1185)	WM	17	0.249769	1.089	0.941824	1.25917
GCST90274841	Tumor necrosis factor receptor superfamily member 9 levels	ASD(ieu-a-1185)	IVW	17	0.505894	1.03754	0.930779	1.15656
GCST90274841	Tumor necrosis factor receptor superfamily member 9 levels	ASD(ieu-a-1185)	MR Egger	17	0.543261	0.901463	0.650116	1.24999
GCST90274840	TNF-beta levels	ASD(ieu-a-1185)	IVW	17	0.525119	0.984298	0.937404	1.03354
GCST90274840	TNF-beta levels	ASD(ieu-a-1185)	MR Egger	17	0.558038	0.981198	0.922123	1.04406
GCST90274840	TNF-beta levels	ASD(ieu-a-1185)	WM	17	0.602985	0.988481	0.94625	1.0326
GCST90274839	Tumor necrosis factor levels	ASD(ieu-a-1185)	IVW	11	0.0949934	1.11553	0.981166	1.26828
GCST90274839	Tumor necrosis factor levels	ASD(ieu-a-1185)	WM	11	0.150001	1.14456	0.952356	1.37554
GCST90274839	Tumor necrosis factor levels	ASD(ieu-a-1185)	MR Egger	11	0.567017	1.10456	0.79566	1.53338
GCST90274838	Transforming growth factor-alpha levels	ASD(ieu-a-1185)	IVW	7	0.0812967	1.14357	0.983455	1.32975
GCST90274838	Transforming growth factor-alpha levels	ASD(ieu-a-1185)	WM	7	0.25347	1.13764	0.91176	1.41949
GCST90274838	Transforming growth factor-alpha levels	ASD(ieu-a-1185)	MR Egger	7	0.428945	0.789344	0.460475	1.35309
GCST90274837	STAM binding protein levels	ASD(ieu-a-1185)	MR Egger	10	0.827598	0.92788	0.483444	1.78089
GCST90274837	STAM binding protein levels	ASD(ieu-a-1185)	WM	10	0.8466	0.978304	0.783362	1.22176
GCST90274837	STAM binding protein levels	ASD(ieu-a-1185)	IVW	10	0.999072	1.0001	0.839681	1.19118
GCST90274836	Sulfotransferase 1A1 levels	ASD(ieu-a-1185)	IVW	20	0.00111425	1.10937	1.04226	1.1808
GCST90274836	Sulfotransferase 1A1 levels	ASD(ieu-a-1185)	WM	20	0.255969	1.06328	0.956468	1.18202
GCST90274836	Sulfotransferase 1A1 levels	ASD(ieu-a-1185)	MR Egger	20	0.419465	0.931579	0.78742	1.10213
GCST90274835	Signaling lymphocytic activation molecule levels	ASD(ieu-a-1185)	IVW	22	0.169718	1.0447	0.981481	1.112
GCST90274835	Signaling lymphocytic activation molecule levels	ASD(ieu-a-1185)	MR Egger	22	0.494119	0.936401	0.778317	1.12659
GCST90274835	Signaling lymphocytic activation molecule levels	ASD(ieu-a-1185)	WM	22	0.902169	0.99297	0.887319	1.1112
GCST90274834	SIR2-like protein 2 levels	ASD(ieu-a-1185)	IVW	8	0.23057	1.09255	0.945355	1.26267
GCST90274834	SIR2-like protein 2 levels	ASD(ieu-a-1185)	MR Egger	8	0.815702	0.971108	0.766999	1.22953
GCST90274834	SIR2-like protein 2 levels	ASD(ieu-a-1185)	WM	8	0.993293	1.00073	0.844199	1.18628
GCST90274833	Stem cell factor levels	ASD(ieu-a-1185)	MR Egger	29	0.484005	1.04798	0.920741	1.19281
GCST90274833	Stem cell factor levels	ASD(ieu-a-1185)	IVW	29	0.530933	0.984363	0.937009	1.03411
GCST90274833	Stem cell factor levels	ASD(ieu-a-1185)	WM	29	0.710249	0.981291	0.88823	1.0841
GCST90274832	Programmed cell death 1 ligand 1 levels	ASD(ieu-a-1185)	MR Egger	14	0.113728	0.770233	0.570644	1.03963
GCST90274832	Programmed cell death 1 ligand 1 levels	ASD(ieu-a-1185)	IVW	14	0.675446	1.02662	0.907828	1.16095
GCST90274832	Programmed cell death 1 ligand 1 levels	ASD(ieu-a-1185)	WM	14	0.976355	1.00248	0.850922	1.18104
GCST90274831	Oncostatin-M levels	ASD(ieu-a-1185)	WM	11	0.218048	1.10364	0.943361	1.29116
GCST90274831	Oncostatin-M levels	ASD(ieu-a-1185)	IVW	11	0.296018	1.06118	0.949336	1.1862
GCST90274831	Oncostatin-M levels	ASD(ieu-a-1185)	MR Egger	11	0.386877	1.18801	0.819502	1.72223
GCST90274830	Osteoprotegerin levels	ASD(ieu-a-1185)	MR Egger	17	0.135403	1.31984	0.935041	1.863
GCST90274830	Osteoprotegerin levels	ASD(ieu-a-1185)	WM	17	0.493467	0.95697	0.843775	1.08535
GCST90274830	Osteoprotegerin levels	ASD(ieu-a-1185)	IVW	17	0.927841	0.992068	0.835003	1.17868
GCST90274829	Neurotrophin-3 levels	ASD(ieu-a-1185)	MR Egger	11	0.461274	0.853339	0.569768	1.27804
GCST90274829	Neurotrophin-3 levels	ASD(ieu-a-1185)	IVW	11	0.520952	1.05536	0.895258	1.24409
GCST90274829	Neurotrophin-3 levels	ASD(ieu-a-1185)	WM	11	0.801685	0.972254	0.78058	1.21099
GCST90274828	Neurturin levels	ASD(ieu-a-1185)	MR Egger	9	0.0979139	0.642205	0.407569	1.01192
GCST90274828	Neurturin levels	ASD(ieu-a-1185)	WM	9	0.583298	0.944491	0.770164	1.15828
GCST90274828	Neurturin levels	ASD(ieu-a-1185)	IVW	9	0.827857	0.978908	0.807781	1.18629
GCST90274827	Matrix metalloproteinase-10 levels	ASD(ieu-a-1185)	MR Egger	12	0.533176	0.967764	0.876104	1.06901
GCST90274827	Matrix metalloproteinase-10 levels	ASD(ieu-a-1185)	WM	12	0.74944	1.01437	0.929341	1.10717
GCST90274827	Matrix metalloproteinase-10 levels	ASD(ieu-a-1185)	IVW	12	0.803617	0.990782	0.921035	1.06581
GCST90274826	Matrix metalloproteinase-1 levels	ASD(ieu-a-1185)	WM	12	0.306853	0.932844	0.816394	1.0659
GCST90274826	Matrix metalloproteinase-1 levels	ASD(ieu-a-1185)	MR Egger	12	0.447312	0.926203	0.765958	1.11997
GCST90274826	Matrix metalloproteinase-1 levels	ASD(ieu-a-1185)	IVW	12	0.57766	0.976424	0.897768	1.06197
GCST90274825	Macrophage inflammatory protein 1a levels	ASD(ieu-a-1185)	MR Egger	15	0.624159	1.0247	0.931568	1.12714
GCST90274825	Macrophage inflammatory protein 1a levels	ASD(ieu-a-1185)	IVW	15	0.872832	0.995207	0.938346	1.05551
GCST90274825	Macrophage inflammatory protein 1a levels	ASD(ieu-a-1185)	WM	15	0.875105	1.00562	0.937732	1.07842
GCST90274824	Monocyte chemoattractant protein-4 levels	ASD(ieu-a-1185)	WM	17	0.0365523	1.10771	1.00642	1.21919
GCST90274824	Monocyte chemoattractant protein-4 levels	ASD(ieu-a-1185)	IVW	17	0.0738517	1.07119	0.993387	1.15508
GCST90274824	Monocyte chemoattractant protein-4 levels	ASD(ieu-a-1185)	MR Egger	17	0.0928864	1.15363	0.986918	1.34849
GCST90274823	Monocyte chemoattractant protein-3 levels	ASD(ieu-a-1185)	IVW	17	0.904219	1.00444	0.93457	1.07953
GCST90274823	Monocyte chemoattractant protein-3 levels	ASD(ieu-a-1185)	WM	17	0.947682	0.996145	0.88759	1.11798
GCST90274823	Monocyte chemoattractant protein-3 levels	ASD(ieu-a-1185)	MR Egger	17	0.96855	1.00389	0.830199	1.21393
GCST90274822	Monocyte chemoattractant protein 2 levels	ASD(ieu-a-1185)	MR Egger	19	0.681606	0.990808	0.948763	1.03472
GCST90274822	Monocyte chemoattractant protein 2 levels	ASD(ieu-a-1185)	WM	19	0.6917	0.992566	0.956624	1.02986
GCST90274822	Monocyte chemoattractant protein 2 levels	ASD(ieu-a-1185)	IVW	19	0.836074	0.996677	0.965741	1.0286
GCST90274821	Monocyte chemoattractant protein-1 levels	ASD(ieu-a-1185)	WM	16	0.553316	0.967366	0.866861	1.07952
GCST90274821	Monocyte chemoattractant protein-1 levels	ASD(ieu-a-1185)	MR Egger	16	0.617152	0.959754	0.819907	1.12345
GCST90274821	Monocyte chemoattractant protein-1 levels	ASD(ieu-a-1185)	IVW	16	0.805382	1.00745	0.94967	1.06875
GCST90274820	Leukemia inhibitory factor receptor levels	ASD(ieu-a-1185)	WM	14	0.280518	1.06169	0.952314	1.18363
GCST90274820	Leukemia inhibitory factor receptor levels	ASD(ieu-a-1185)	MR Egger	14	0.38054	1.07849	0.916567	1.26903
GCST90274820	Leukemia inhibitory factor receptor levels	ASD(ieu-a-1185)	IVW	14	0.657654	1.02053	0.932819	1.11648
GCST90274819	Leukemia inhibitory factor levels	ASD(ieu-a-1185)	MR Egger	7	0.449793	0.822013	0.514386	1.31361
GCST90274819	Leukemia inhibitory factor levels	ASD(ieu-a-1185)	WM	7	0.76096	1.03364	0.835184	1.27926
GCST90274819	Leukemia inhibitory factor levels	ASD(ieu-a-1185)	IVW	7	0.859987	0.989714	0.882294	1.11021
GCST90274818	Latency-associated peptide transforming growth factor beta 1 levels	ASD(ieu-a-1185)	IVW	17	0.190923	1.0718	0.966014	1.18918
GCST90274818	Latency-associated peptide transforming growth factor beta 1 levels	ASD(ieu-a-1185)	MR Egger	17	0.355095	1.09682	0.907186	1.3261
GCST90274818	Latency-associated peptide transforming growth factor beta 1 levels	ASD(ieu-a-1185)	WM	17	0.85301	0.985991	0.84929	1.14469
GCST90274817	Interleukin-8 levels	ASD(ieu-a-1185)	WM	14	0.294472	1.09669	0.92288	1.30322
GCST90274817	Interleukin-8 levels	ASD(ieu-a-1185)	MR Egger	14	0.32123	1.14513	0.885857	1.48029
GCST90274817	Interleukin-8 levels	ASD(ieu-a-1185)	IVW	14	0.510033	1.03406	0.935985	1.14241
GCST90274816	Interleukin-7 levels	ASD(ieu-a-1185)	IVW	13	6.68828e-05	0.858219	0.796079	0.92521
GCST90274816	Interleukin-7 levels	ASD(ieu-a-1185)	MR Egger	13	0.172502	0.797725	0.588859	1.08068
GCST90274816	Interleukin-7 levels	ASD(ieu-a-1185)	WM	13	0.191442	0.897486	0.763047	1.05561
GCST90274815	Interleukin-6 levels	ASD(ieu-a-1185)	WM	6	0.290689	1.08468	0.932861	1.26121
GCST90274815	Interleukin-6 levels	ASD(ieu-a-1185)	IVW	6	0.388707	1.06227	0.925935	1.21868
GCST90274815	Interleukin-6 levels	ASD(ieu-a-1185)	MR Egger	6	0.580134	0.911776	0.6747	1.23216
GCST90274814	Interleukin-5 levels	ASD(ieu-a-1185)	IVW	7	0.0686859	0.874109	0.756227	1.01037
GCST90274814	Interleukin-5 levels	ASD(ieu-a-1185)	WM	7	0.127492	0.845576	0.681505	1.04915
GCST90274814	Interleukin-5 levels	ASD(ieu-a-1185)	MR Egger	7	0.583738	0.832642	0.450936	1.53745
GCST90274813	Interleukin-4 levels	ASD(ieu-a-1185)	MR Egger	11	0.293698	0.816424	0.571597	1.16611
GCST90274813	Interleukin-4 levels	ASD(ieu-a-1185)	IVW	11	0.347926	0.950819	0.85578	1.05641
GCST90274813	Interleukin-4 levels	ASD(ieu-a-1185)	WM	11	0.665006	0.963167	0.812698	1.1415
GCST90274812	Interleukin-33 levels	ASD(ieu-a-1185)	IVW	6	0.441071	0.914296	0.727923	1.14839
GCST90274812	Interleukin-33 levels	ASD(ieu-a-1185)	WM	6	0.684131	1.05582	0.81273	1.37161
GCST90274812	Interleukin-33 levels	ASD(ieu-a-1185)	MR Egger	6	0.783867	1.18308	0.384694	3.63844
GCST90274811	Interleukin-2 receptor subunit beta levels	ASD(ieu-a-1185)	IVW	9	0.00182029	0.837635	0.749356	0.936315
GCST90274811	Interleukin-2 receptor subunit beta levels	ASD(ieu-a-1185)	WM	9	0.0489394	0.830406	0.690169	0.99914
GCST90274811	Interleukin-2 receptor subunit beta levels	ASD(ieu-a-1185)	MR Egger	9	0.0847869	0.751277	0.568181	0.993377
GCST90274810	Interleukin-24 levels	ASD(ieu-a-1185)	MR Egger	8	0.1607	1.389	0.928752	2.07732
GCST90274810	Interleukin-24 levels	ASD(ieu-a-1185)	WM	8	0.452006	1.07995	0.883794	1.31964
GCST90274810	Interleukin-24 levels	ASD(ieu-a-1185)	IVW	8	0.623995	1.04523	0.875768	1.24749
GCST90274809	Interleukin-22 receptor subunit alpha-1 levels	ASD(ieu-a-1185)	MR Egger	10	0.210663	1.20048	0.9227	1.56188
GCST90274809	Interleukin-22 receptor subunit alpha-1 levels	ASD(ieu-a-1185)	IVW	10	0.465442	1.0463	0.926558	1.18152
GCST90274809	Interleukin-22 receptor subunit alpha-1 levels	ASD(ieu-a-1185)	WM	10	0.783086	1.02706	0.849241	1.24212
GCST90274808	Interleukin-20 receptor subunit alpha levels	ASD(ieu-a-1185)	MR Egger	7	0.549384	0.85287	0.524493	1.38684
GCST90274808	Interleukin-20 receptor subunit alpha levels	ASD(ieu-a-1185)	WM	7	0.863141	1.01794	0.831583	1.24607
GCST90274808	Interleukin-20 receptor subunit alpha levels	ASD(ieu-a-1185)	IVW	7	0.99454	1.00039	0.894875	1.11834
GCST90274807	Interleukin-20 levels	ASD(ieu-a-1185)	WM	11	0.401453	0.923662	0.767274	1.11193
GCST90274807	Interleukin-20 levels	ASD(ieu-a-1185)	MR Egger	11	0.41488	0.889248	0.679397	1.16392
GCST90274807	Interleukin-20 levels	ASD(ieu-a-1185)	IVW	11	0.792816	0.98246	0.860929	1.12115
GCST90274806	Interleukin-2 levels	ASD(ieu-a-1185)	IVW	12	0.0133921	0.873691	0.785025	0.972371
GCST90274806	Interleukin-2 levels	ASD(ieu-a-1185)	WM	12	0.0621391	0.844354	0.706836	1.00863
GCST90274806	Interleukin-2 levels	ASD(ieu-a-1185)	MR Egger	12	0.130205	0.759703	0.547975	1.05324
GCST90274805	Interleukin-1-alpha levels	ASD(ieu-a-1185)	IVW	7	0.571474	1.03926	0.90949	1.18755
GCST90274805	Interleukin-1-alpha levels	ASD(ieu-a-1185)	WM	7	0.708851	0.971999	0.837382	1.12826
GCST90274805	Interleukin-1-alpha levels	ASD(ieu-a-1185)	MR Egger	7	0.869297	0.977528	0.755819	1.26427
GCST90274804	interleukin-18 receptor 1 levels	ASD(ieu-a-1185)	IVW	20	0.280057	1.03501	0.972362	1.10169
GCST90274804	interleukin-18 receptor 1 levels	ASD(ieu-a-1185)	WM	20	0.494177	1.01947	0.964649	1.0774
GCST90274804	interleukin-18 receptor 1 levels	ASD(ieu-a-1185)	MR Egger	20	0.965883	0.997611	0.895403	1.11149
GCST90274803	Interleukin-18 levels	ASD(ieu-a-1185)	IVW	14	0.377143	1.03737	0.956254	1.12536
GCST90274803	Interleukin-18 levels	ASD(ieu-a-1185)	WM	14	0.562906	1.03194	0.927663	1.14795
GCST90274803	Interleukin-18 levels	ASD(ieu-a-1185)	MR Egger	14	0.636944	1.04949	0.863106	1.27612
GCST90274802	Interleukin-17C levels	ASD(ieu-a-1185)	WM	14	0.439717	0.939611	0.802283	1.10045
GCST90274802	Interleukin-17C levels	ASD(ieu-a-1185)	MR Egger	14	0.666063	1.08322	0.760169	1.54356
GCST90274802	Interleukin-17C levels	ASD(ieu-a-1185)	IVW	14	0.784581	0.983544	0.873221	1.10781
GCST90274801	Interleukin-17A levels	ASD(ieu-a-1185)	WM	11	0.0985742	0.851468	0.703571	1.03046
GCST90274801	Interleukin-17A levels	ASD(ieu-a-1185)	IVW	11	0.425567	0.91716	0.741422	1.13455
GCST90274801	Interleukin-17A levels	ASD(ieu-a-1185)	MR Egger	11	0.518804	1.21298	0.690359	2.13124
GCST90274800	Interleukin-15 receptor subunit alpha levels	ASD(ieu-a-1185)	MR Egger	8	0.419041	0.945485	0.833	1.07316
GCST90274800	Interleukin-15 receptor subunit alpha levels	ASD(ieu-a-1185)	WM	8	0.707924	0.986657	0.9197	1.05849
GCST90274800	Interleukin-15 receptor subunit alpha levels	ASD(ieu-a-1185)	IVW	8	0.996139	0.999816	0.927897	1.07731
GCST90274799	Interleukin-13 levels	ASD(ieu-a-1185)	MR Egger	9	0.492153	1.1715	0.763513	1.79751
GCST90274799	Interleukin-13 levels	ASD(ieu-a-1185)	WM	9	0.705381	1.03503	0.865821	1.23732
GCST90274799	Interleukin-13 levels	ASD(ieu-a-1185)	IVW	9	0.8474	0.990608	0.899827	1.09055
GCST90274798	Interleukin-12 subunit beta levels	ASD(ieu-a-1185)	IVW	20	0.293327	1.03004	0.974723	1.08849
GCST90274798	Interleukin-12 subunit beta levels	ASD(ieu-a-1185)	WM	20	0.479261	1.01981	0.965868	1.07677
GCST90274798	Interleukin-12 subunit beta levels	ASD(ieu-a-1185)	MR Egger	20	0.794175	0.989088	0.911935	1.07277
GCST90274797	Interleukin-10 receptor subunit beta levels	ASD(ieu-a-1185)	MR Egger	16	0.625644	1.02265	0.936513	1.1167
GCST90274797	Interleukin-10 receptor subunit beta levels	ASD(ieu-a-1185)	WM	16	0.817364	0.992411	0.930275	1.0587
GCST90274797	Interleukin-10 receptor subunit beta levels	ASD(ieu-a-1185)	IVW	16	0.950055	1.0019	0.944021	1.06333
GCST90274796	Interleukin-10 receptor subunit alpha levels	ASD(ieu-a-1185)	MR Egger	8	0.107547	1.36391	0.98869	1.88153
GCST90274796	Interleukin-10 receptor subunit alpha levels	ASD(ieu-a-1185)	WM	8	0.586008	1.05818	0.863331	1.297
GCST90274796	Interleukin-10 receptor subunit alpha levels	ASD(ieu-a-1185)	IVW	8	0.678053	1.03515	0.879361	1.21854
GCST90274795	Interleukin-10 levels	ASD(ieu-a-1185)	MR Egger	13	0.27275	1.18561	0.888003	1.58294
GCST90274795	Interleukin-10 levels	ASD(ieu-a-1185)	IVW	13	0.582628	0.963266	0.8429	1.10082
GCST90274795	Interleukin-10 levels	ASD(ieu-a-1185)	WM	13	0.749875	0.972379	0.818559	1.1551
GCST90274794	Interferon gamma levels	ASD(ieu-a-1185)	IVW	6	0.719503	0.974116	0.844211	1.12401
GCST90274794	Interferon gamma levels	ASD(ieu-a-1185)	WM	6	0.887552	1.01582	0.81725	1.26263
GCST90274794	Interferon gamma levels	ASD(ieu-a-1185)	MR Egger	6	0.914676	0.975344	0.635139	1.49778
GCST90274793	Hepatocyte growth factor levels	ASD(ieu-a-1185)	MR Egger	13	0.270333	1.22432	0.869908	1.72312
GCST90274793	Hepatocyte growth factor levels	ASD(ieu-a-1185)	WM	13	0.530803	0.943699	0.787291	1.13118
GCST90274793	Hepatocyte growth factor levels	ASD(ieu-a-1185)	IVW	13	0.64977	0.96535	0.829046	1.12406
GCST90274792	Glial cell line-derived neurotrophic factor levels	ASD(ieu-a-1185)	WM	8	0.0106025	1.16681	1.03661	1.31338
GCST90274792	Glial cell line-derived neurotrophic factor levels	ASD(ieu-a-1185)	IVW	8	0.0610202	1.14975	0.993566	1.33049
GCST90274792	Glial cell line-derived neurotrophic factor levels	ASD(ieu-a-1185)	MR Egger	8	0.409975	1.12868	0.863393	1.47547
GCST90274791	Fms-related tyrosine kinase 3 ligand levels	ASD(ieu-a-1185)	IVW	23	0.0270352	1.11996	1.01294	1.23828
GCST90274791	Fms-related tyrosine kinase 3 ligand levels	ASD(ieu-a-1185)	WM	23	0.441608	1.05379	0.922137	1.20424
GCST90274791	Fms-related tyrosine kinase 3 ligand levels	ASD(ieu-a-1185)	MR Egger	23	0.519987	1.12264	0.793877	1.58755
GCST90274790	Fibroblast growth factor 5 levels	ASD(ieu-a-1185)	MR Egger	18	0.515934	0.976423	0.910055	1.04763
GCST90274790	Fibroblast growth factor 5 levels	ASD(ieu-a-1185)	WM	18	0.54636	0.984137	0.93431	1.03662
GCST90274790	Fibroblast growth factor 5 levels	ASD(ieu-a-1185)	IVW	18	0.579179	0.985951	0.937864	1.0365
GCST90274789	Fibroblast growth factor 23 levels	ASD(ieu-a-1185)	WM	13	0.114989	0.861865	0.716401	1.03687
GCST90274789	Fibroblast growth factor 23 levels	ASD(ieu-a-1185)	IVW	13	0.154556	0.894255	0.766717	1.04301
GCST90274789	Fibroblast growth factor 23 levels	ASD(ieu-a-1185)	MR Egger	13	0.4502	1.19179	0.76814	1.84908
GCST90274788	Fibroblast growth factor 21 levels	ASD(ieu-a-1185)	WM	13	0.098903	1.1177	0.979327	1.27561
GCST90274788	Fibroblast growth factor 21 levels	ASD(ieu-a-1185)	IVW	13	0.188251	1.09564	0.956263	1.25534
GCST90274788	Fibroblast growth factor 21 levels	ASD(ieu-a-1185)	MR Egger	13	0.817734	1.04181	0.741449	1.46385
GCST90274787	Fibroblast growth factor 19 levels	ASD(ieu-a-1185)	IVW	20	0.233801	1.04096	0.974394	1.11207
GCST90274787	Fibroblast growth factor 19 levels	ASD(ieu-a-1185)	WM	20	0.774169	0.981979	0.867269	1.11186
GCST90274787	Fibroblast growth factor 19 levels	ASD(ieu-a-1185)	MR Egger	20	0.962478	1.00542	0.805239	1.25536
GCST90274786	Protein S100-A12 levels	ASD(ieu-a-1185)	IVW	14	0.0761868	0.920912	0.840752	1.00871
GCST90274786	Protein S100-A12 levels	ASD(ieu-a-1185)	WM	14	0.331313	0.925109	0.790651	1.08243
GCST90274786	Protein S100-A12 levels	ASD(ieu-a-1185)	MR Egger	14	0.887732	0.983334	0.782521	1.23568
GCST90274785	Delta and Notch-like epidermal growth factor-related receptor levels	ASD(ieu-a-1185)	MR Egger	12	0.150156	0.736309	0.501049	1.08203
GCST90274785	Delta and Notch-like epidermal growth factor-related receptor levels	ASD(ieu-a-1185)	WM	12	0.823281	0.979934	0.82023	1.17073
GCST90274785	Delta and Notch-like epidermal growth factor-related receptor levels	ASD(ieu-a-1185)	IVW	12	0.837497	0.985623	0.858243	1.13191
GCST90274784	C-X-C motif chemokine 9 levels	ASD(ieu-a-1185)	MR Egger	21	0.172191	1.18432	0.937487	1.49615
GCST90274784	C-X-C motif chemokine 9 levels	ASD(ieu-a-1185)	IVW	21	0.870192	1.00788	0.917324	1.10738
GCST90274784	C-X-C motif chemokine 9 levels	ASD(ieu-a-1185)	WM	21	0.875037	1.01117	0.880478	1.16125
GCST90274783	C-X-C motif chemokine 6 levels	ASD(ieu-a-1185)	WM	11	0.143618	1.04323	0.985706	1.1041
GCST90274783	C-X-C motif chemokine 6 levels	ASD(ieu-a-1185)	IVW	11	0.241165	1.03501	0.977132	1.09632
GCST90274783	C-X-C motif chemokine 6 levels	ASD(ieu-a-1185)	MR Egger	11	0.629463	1.02122	0.940443	1.10893
GCST90274782	C-X-C motif chemokine 5 levels	ASD(ieu-a-1185)	IVW	12	0.0728798	1.04079	0.996297	1.08727
GCST90274782	C-X-C motif chemokine 5 levels	ASD(ieu-a-1185)	WM	12	0.187467	1.05253	0.975378	1.13578
GCST90274782	C-X-C motif chemokine 5 levels	ASD(ieu-a-1185)	MR Egger	12	0.201804	1.07191	0.970271	1.18419
GCST90274781	C-X-C motif chemokine 11 levels	ASD(ieu-a-1185)	MR Egger	22	0.131363	1.22528	0.951271	1.57823
GCST90274781	C-X-C motif chemokine 11 levels	ASD(ieu-a-1185)	IVW	22	0.533248	1.03256	0.933559	1.14206
GCST90274781	C-X-C motif chemokine 11 levels	ASD(ieu-a-1185)	WM	22	0.618515	1.03313	0.908733	1.17456
GCST90274780	C-X-C motif chemokine 10 levels	ASD(ieu-a-1185)	WM	21	0.0615355	1.12633	0.994266	1.27593
GCST90274780	C-X-C motif chemokine 10 levels	ASD(ieu-a-1185)	IVW	21	0.475362	1.04493	0.926137	1.17896
GCST90274780	C-X-C motif chemokine 10 levels	ASD(ieu-a-1185)	MR Egger	21	0.484181	1.08083	0.873038	1.33807
GCST90274779	C-X-C motif chemokine 1 levels	ASD(ieu-a-1185)	MR Egger	8	0.315683	0.908176	0.764308	1.07913
GCST90274779	C-X-C motif chemokine 1 levels	ASD(ieu-a-1185)	IVW	8	0.469232	1.05136	0.918001	1.2041
GCST90274779	C-X-C motif chemokine 1 levels	ASD(ieu-a-1185)	WM	8	0.882006	1.00775	0.910024	1.11598
GCST90274778	Fractalkine levels	ASD(ieu-a-1185)	IVW	18	0.144936	1.09621	0.96884	1.24032
GCST90274778	Fractalkine levels	ASD(ieu-a-1185)	WM	18	0.386909	1.073	0.914709	1.25868
GCST90274778	Fractalkine levels	ASD(ieu-a-1185)	MR Egger	18	0.666513	1.08703	0.748938	1.57774
GCST90274777	Cystatin D levels	ASD(ieu-a-1185)	IVW	29	0.322554	0.977191	0.933524	1.0229
GCST90274777	Cystatin D levels	ASD(ieu-a-1185)	WM	29	0.338462	0.976511	0.930122	1.02521
GCST90274777	Cystatin D levels	ASD(ieu-a-1185)	MR Egger	29	0.572879	0.981976	0.922521	1.04526
GCST90274776	Macrophage colony-stimulating factor 1 levels	ASD(ieu-a-1185)	WM	13	0.346734	0.933925	0.809974	1.07684
GCST90274776	Macrophage colony-stimulating factor 1 levels	ASD(ieu-a-1185)	IVW	13	0.483047	1.03772	0.935728	1.15082
GCST90274776	Macrophage colony-stimulating factor 1 levels	ASD(ieu-a-1185)	MR Egger	13	0.637396	0.929825	0.692826	1.2479
GCST90274775	CUB domain-containing protein 1 levels	ASD(ieu-a-1185)	IVW	17	0.206425	0.944032	0.863344	1.03226
GCST90274775	CUB domain-containing protein 1 levels	ASD(ieu-a-1185)	WM	17	0.663435	0.971752	0.854093	1.10562
GCST90274775	CUB domain-containing protein 1 levels	ASD(ieu-a-1185)	MR Egger	17	0.93446	1.01018	0.796739	1.2808
GCST90274774	T-cell surface glycoprotein CD6 isoform levels	ASD(ieu-a-1185)	WM	12	0.439103	0.979737	0.930223	1.03189
GCST90274774	T-cell surface glycoprotein CD6 isoform levels	ASD(ieu-a-1185)	MR Egger	12	0.501333	0.974427	0.906023	1.048
GCST90274774	T-cell surface glycoprotein CD6 isoform levels	ASD(ieu-a-1185)	IVW	12	0.533331	0.984276	0.936397	1.0346
GCST90274773	T-cell surface glycoprotein CD5 levels	ASD(ieu-a-1185)	IVW	17	0.0107214	1.12552	1.0278	1.23253
GCST90274773	T-cell surface glycoprotein CD5 levels	ASD(ieu-a-1185)	WM	17	0.0243419	1.18065	1.02175	1.36427
GCST90274773	T-cell surface glycoprotein CD5 levels	ASD(ieu-a-1185)	MR Egger	17	0.20036	1.18773	0.923394	1.52773
GCST90274772	CD40L receptor levels	ASD(ieu-a-1185)	MR Egger	12	0.693128	1.02124	0.922767	1.13022
GCST90274772	CD40L receptor levels	ASD(ieu-a-1185)	WM	12	0.850328	1.00678	0.938568	1.07994
GCST90274772	CD40L receptor levels	ASD(ieu-a-1185)	IVW	12	0.925763	1.00343	0.933606	1.07849
GCST90274771	Natural killer cell receptor 2B4 levels	ASD(ieu-a-1185)	IVW	19	0.00573779	1.1444	1.03996	1.25934
GCST90274771	Natural killer cell receptor 2B4 levels	ASD(ieu-a-1185)	Inverse variance weighted	19	0.00573779	1.1444	1.03996	1.25934
GCST90274771	Natural killer cell receptor 2B4 levels	ASD(ieu-a-1185)	WM	19	0.0159564	1.15029	1.02648	1.28902
GCST90274771	Natural killer cell receptor 2B4 levels	ASD(ieu-a-1185)	MR Egger	19	0.0897809	1.21376	0.982823	1.49895
GCST90274770	C-C motif chemokine 4 levels	ASD(ieu-a-1185)	IVW	13	0.0645004	1.04343	0.997444	1.09154
GCST90274770	C-C motif chemokine 4 levels	ASD(ieu-a-1185)	WM	13	0.124628	1.05185	0.986129	1.12194
GCST90274770	C-C motif chemokine 4 levels	ASD(ieu-a-1185)	MR Egger	13	0.164366	1.06182	0.981249	1.149
GCST90274769	C-C motif chemokine 28 levels	ASD(ieu-a-1185)	IVW	18	0.833729	1.01631	0.873822	1.18203
GCST90274769	C-C motif chemokine 28 levels	ASD(ieu-a-1185)	MR Egger	18	0.879293	0.971533	0.673204	1.40206
GCST90274769	C-C motif chemokine 28 levels	ASD(ieu-a-1185)	WM	18	0.889708	1.01131	0.862697	1.18552
GCST90274768	C-C motif chemokine 25 levels	ASD(ieu-a-1185)	IVW	25	0.872966	1.00361	0.960233	1.04895
GCST90274768	C-C motif chemokine 25 levels	ASD(ieu-a-1185)	WM	25	0.960947	1.00123	0.953252	1.05162
GCST90274768	C-C motif chemokine 25 levels	ASD(ieu-a-1185)	MR Egger	25	0.96504	0.998696	0.942689	1.05803
GCST90274767	C-C motif chemokine 23 levels	ASD(ieu-a-1185)	MR Egger	18	0.346003	1.05359	0.948219	1.17066
GCST90274767	C-C motif chemokine 23 levels	ASD(ieu-a-1185)	WM	18	0.65546	1.01755	0.942673	1.09838
GCST90274767	C-C motif chemokine 23 levels	ASD(ieu-a-1185)	IVW	18	0.845573	0.992075	0.915737	1.07478
GCST90274766	C-C motif chemokine 20 levels	ASD(ieu-a-1185)	MR Egger	17	0.421105	0.860718	0.60327	1.22803
GCST90274766	C-C motif chemokine 20 levels	ASD(ieu-a-1185)	IVW	17	0.715036	1.02432	0.900361	1.16534
GCST90274766	C-C motif chemokine 20 levels	ASD(ieu-a-1185)	WM	17	0.764472	0.975761	0.831059	1.14566
GCST90274765	C-C motif chemokine 19 levels	ASD(ieu-a-1185)	MR Egger	11	0.717239	0.956255	0.756312	1.20906
GCST90274765	C-C motif chemokine 19 levels	ASD(ieu-a-1185)	IVW	11	0.745688	0.981873	0.879113	1.09665
GCST90274765	C-C motif chemokine 19 levels	ASD(ieu-a-1185)	WM	11	0.759912	0.978492	0.851125	1.12492
GCST90274764	Eotaxin levels	ASD(ieu-a-1185)	IVW	16	0.144193	1.08511	0.97244	1.21084
GCST90274764	Eotaxin levels	ASD(ieu-a-1185)	WM	16	0.440053	1.05339	0.923099	1.20206
GCST90274764	Eotaxin levels	ASD(ieu-a-1185)	MR Egger	16	0.488273	0.927967	0.755323	1.14007
GCST90274763	Caspase 8 levels	ASD(ieu-a-1185)	MR Egger	5	0.410976	1.30998	0.751697	2.28291
GCST90274763	Caspase 8 levels	ASD(ieu-a-1185)	WM	5	0.744726	1.05004	0.782616	1.40885
GCST90274763	Caspase 8 levels	ASD(ieu-a-1185)	IVW	5	0.790798	0.982352	0.861259	1.12047
GCST90274762	beta-nerve growth factor levels	ASD(ieu-a-1185)	WM	15	0.414122	1.07453	0.904263	1.27685
GCST90274762	beta-nerve growth factor levels	ASD(ieu-a-1185)	MR Egger	15	0.813122	1.05668	0.675191	1.65371
GCST90274762	beta-nerve growth factor levels	ASD(ieu-a-1185)	IVW	15	0.835915	0.986938	0.871479	1.1177
GCST90274761	Axin-1 levels	ASD(ieu-a-1185)	IVW	8	0.265362	1.07532	0.946325	1.2219
GCST90274761	Axin-1 levels	ASD(ieu-a-1185)	WM	8	0.538454	1.06329	0.87445	1.29291
GCST90274761	Axin-1 levels	ASD(ieu-a-1185)	MR Egger	8	0.843368	0.96275	0.671263	1.38081
GCST90274760	Artemin levels	ASD(ieu-a-1185)	IVW	14	0.0682574	0.847854	0.710016	1.01245
GCST90274760	Artemin levels	ASD(ieu-a-1185)	WM	14	0.106679	0.854708	0.706291	1.03431
GCST90274760	Artemin levels	ASD(ieu-a-1185)	MR Egger	14	0.963361	0.988983	0.622502	1.57122

## Sheet: S6
MR analysis results of ASD on 91 inflammatory proteins
Outcome_ID	Inflammatory proteins	Exposure	Method	n.SNP	p-value	OR	95%LCI	95%UCI
GCST90274758	Eukaryotic translation initiation factor 4E-binding protein 1 levels	ASD(ieu-a-1185)	IVW	34	0.350337	1.02848	0.969621	1.09091
GCST90274758	Eukaryotic translation initiation factor 4E-binding protein 1 levels	ASD(ieu-a-1185)	WM	34	0.368608	1.03926	0.955573	1.13028
GCST90274758	Eukaryotic translation initiation factor 4E-binding protein 1 levels	ASD(ieu-a-1185)	MR Egger	34	0.37633	1.07855	0.914318	1.27228
GCST90274759	Adenosine Deaminase levels	ASD(ieu-a-1185)	IVW	34	0.111943	1.04842	0.98904	1.11136
GCST90274759	Adenosine Deaminase levels	ASD(ieu-a-1185)	MR Egger	34	0.443691	1.06676	0.906025	1.256
GCST90274759	Adenosine Deaminase levels	ASD(ieu-a-1185)	WM	34	0.713136	1.01478	0.938447	1.09731
GCST90274761	Axin-1 levels	ASD(ieu-a-1185)	MR Egger	34	0.698348	1.03887	0.85815	1.25764
GCST90274761	Axin-1 levels	ASD(ieu-a-1185)	WM	34	0.890056	1.00678	0.914792	1.10802
GCST90274761	Axin-1 levels	ASD(ieu-a-1185)	IVW	34	0.904735	0.995839	0.930103	1.06622
GCST90274762	beta-nerve growth factor levels	ASD(ieu-a-1185)	WM	34	0.64446	0.981252	0.905462	1.06339
GCST90274762	beta-nerve growth factor levels	ASD(ieu-a-1185)	MR Egger	34	0.644564	1.04741	0.861894	1.27286
GCST90274762	beta-nerve growth factor levels	ASD(ieu-a-1185)	IVW	34	0.950131	0.997807	0.931475	1.06886
GCST90274763	Caspase 8 levels	ASD(ieu-a-1185)	IVW	34	0.0395047	1.06363	1.00297	1.12797
GCST90274763	Caspase 8 levels	ASD(ieu-a-1185)	MR Egger	34	0.296822	1.09336	0.927103	1.28942
GCST90274763	Caspase 8 levels	ASD(ieu-a-1185)	WM	34	0.413613	1.03507	0.952979	1.12423
GCST90274764	Eotaxin levels	ASD(ieu-a-1185)	IVW	34	0.44743	0.977728	0.922531	1.03623
GCST90274764	Eotaxin levels	ASD(ieu-a-1185)	MR Egger	34	0.76537	0.975299	0.828716	1.14781
GCST90274764	Eotaxin levels	ASD(ieu-a-1185)	WM	34	0.959681	1.00223	0.919141	1.09284
GCST90274765	C-C motif chemokine 19 levels	ASD(ieu-a-1185)	IVW	34	0.0470145	0.941884	0.887846	0.999211
GCST90274765	C-C motif chemokine 19 levels	ASD(ieu-a-1185)	WM	34	0.124214	0.93744	0.863322	1.01792
GCST90274765	C-C motif chemokine 19 levels	ASD(ieu-a-1185)	MR Egger	34	0.349521	0.922819	0.781813	1.08926
GCST90274766	C-C motif chemokine 20 levels	ASD(ieu-a-1185)	IVW	34	0.309903	1.03095	0.972045	1.09342
GCST90274766	C-C motif chemokine 20 levels	ASD(ieu-a-1185)	WM	34	0.666565	1.01914	0.934932	1.11093
GCST90274766	C-C motif chemokine 20 levels	ASD(ieu-a-1185)	MR Egger	34	0.828498	1.01858	0.863477	1.20154
GCST90274767	C-C motif chemokine 23 levels	ASD(ieu-a-1185)	WM	34	0.493197	0.972066	0.8964	1.05412
GCST90274767	C-C motif chemokine 23 levels	ASD(ieu-a-1185)	MR Egger	34	0.868658	0.986155	0.837056	1.16181
GCST90274767	C-C motif chemokine 23 levels	ASD(ieu-a-1185)	IVW	34	0.92516	0.997205	0.940627	1.05719
GCST90274768	C-C motif chemokine 25 levels	ASD(ieu-a-1185)	MR Egger	34	0.541501	0.946903	0.796261	1.12605
GCST90274768	C-C motif chemokine 25 levels	ASD(ieu-a-1185)	WM	34	0.759817	1.01305	0.932254	1.10085
GCST90274768	C-C motif chemokine 25 levels	ASD(ieu-a-1185)	IVW	34	0.852076	0.994202	0.935258	1.05686
GCST90274769	C-C motif chemokine 28 levels	ASD(ieu-a-1185)	IVW	34	0.561488	1.01822	0.958002	1.08223
GCST90274769	C-C motif chemokine 28 levels	ASD(ieu-a-1185)	MR Egger	34	0.671813	1.03852	0.873321	1.23497
GCST90274769	C-C motif chemokine 28 levels	ASD(ieu-a-1185)	WM	34	0.90331	0.99485	0.915328	1.08128
GCST90274770	C-C motif chemokine 4 levels	ASD(ieu-a-1185)	WM	34	0.728638	0.985459	0.907196	1.07047
GCST90274770	C-C motif chemokine 4 levels	ASD(ieu-a-1185)	IVW	34	0.991957	0.999697	0.942451	1.06042
GCST90274770	C-C motif chemokine 4 levels	ASD(ieu-a-1185)	MR Egger	34	0.99789	1.00023	0.847544	1.18041
GCST90274771	Natural killer cell receptor 2B4 levels	ASD(ieu-a-1185)	MR Egger	34	0.323893	1.08732	0.923071	1.28079
GCST90274771	Natural killer cell receptor 2B4 levels	ASD(ieu-a-1185)	IVW	34	0.381579	1.02643	0.968168	1.0882
GCST90274771	Natural killer cell receptor 2B4 levels	ASD(ieu-a-1185)	WM	34	0.47856	1.03066	0.948069	1.12044
GCST90274772	CD40L receptor levels	ASD(ieu-a-1185)	IVW	34	0.702729	1.01126	0.954766	1.07109
GCST90274772	CD40L receptor levels	ASD(ieu-a-1185)	WM	34	0.733389	0.9856	0.906676	1.07139
GCST90274772	CD40L receptor levels	ASD(ieu-a-1185)	MR Egger	34	0.895882	1.0109	0.860492	1.1876
GCST90274773	T-cell surface glycoprotein CD5 levels	ASD(ieu-a-1185)	MR Egger	34	0.133681	1.13685	0.965502	1.33861
GCST90274773	T-cell surface glycoprotein CD5 levels	ASD(ieu-a-1185)	IVW	34	0.723612	0.989203	0.93144	1.05055
GCST90274773	T-cell surface glycoprotein CD5 levels	ASD(ieu-a-1185)	WM	34	0.982676	1.00092	0.921371	1.08733
GCST90274774	T-cell surface glycoprotein CD6 isoform levels	ASD(ieu-a-1185)	MR Egger	34	0.229605	1.12857	0.929963	1.3696
GCST90274774	T-cell surface glycoprotein CD6 isoform levels	ASD(ieu-a-1185)	IVW	34	0.618253	0.982292	0.915635	1.0538
GCST90274774	T-cell surface glycoprotein CD6 isoform levels	ASD(ieu-a-1185)	WM	34	0.887321	1.00672	0.917668	1.10441
GCST90274775	CUB domain-containing protein 1 levels	ASD(ieu-a-1185)	WM	34	0.158904	0.941951	0.866751	1.02368
GCST90274775	CUB domain-containing protein 1 levels	ASD(ieu-a-1185)	IVW	34	0.473337	0.978495	0.922045	1.0384
GCST90274775	CUB domain-containing protein 1 levels	ASD(ieu-a-1185)	MR Egger	34	0.828038	1.01902	0.860896	1.20619
GCST90274776	Macrophage colony-stimulating factor 1 levels	ASD(ieu-a-1185)	WM	34	0.382782	0.964722	0.889969	1.04575
GCST90274776	Macrophage colony-stimulating factor 1 levels	ASD(ieu-a-1185)	MR Egger	34	0.402885	0.924082	0.769896	1.10915
GCST90274776	Macrophage colony-stimulating factor 1 levels	ASD(ieu-a-1185)	IVW	34	0.859863	1.00588	0.942527	1.07348
GCST90274777	Cystatin D levels	ASD(ieu-a-1185)	IVW	34	0.449689	0.974341	0.910836	1.04227
GCST90274777	Cystatin D levels	ASD(ieu-a-1185)	WM	34	0.803187	0.989594	0.911442	1.07445
GCST90274777	Cystatin D levels	ASD(ieu-a-1185)	MR Egger	34	0.824279	0.978275	0.807138	1.1857
GCST90274778	Fractalkine levels	ASD(ieu-a-1185)	WM	34	0.2481	1.04867	0.967421	1.13673
GCST90274778	Fractalkine levels	ASD(ieu-a-1185)	IVW	34	0.299415	1.03121	0.973052	1.09285
GCST90274778	Fractalkine levels	ASD(ieu-a-1185)	MR Egger	34	0.951152	0.994884	0.845398	1.1708
GCST90274779	C-X-C motif chemokine 1 levels	ASD(ieu-a-1185)	MR Egger	34	0.350561	1.09006	0.911941	1.30298
GCST90274779	C-X-C motif chemokine 1 levels	ASD(ieu-a-1185)	WM	34	0.795489	1.01098	0.93086	1.09799
GCST90274779	C-X-C motif chemokine 1 levels	ASD(ieu-a-1185)	IVW	34	0.834834	1.00679	0.944778	1.07286
GCST90274780	C-X-C motif chemokine 10 levels	ASD(ieu-a-1185)	WM	34	0.156024	0.942259	0.867924	1.02296
GCST90274780	C-X-C motif chemokine 10 levels	ASD(ieu-a-1185)	MR Egger	34	0.331366	0.913208	0.762459	1.09376
GCST90274780	C-X-C motif chemokine 10 levels	ASD(ieu-a-1185)	IVW	34	0.989251	1.00044	0.938008	1.06703
GCST90274781	C-X-C motif chemokine 11 levels	ASD(ieu-a-1185)	WM	34	0.178711	0.944092	0.868154	1.02667
GCST90274781	C-X-C motif chemokine 11 levels	ASD(ieu-a-1185)	IVW	34	0.35716	0.972765	0.917237	1.03165
GCST90274781	C-X-C motif chemokine 11 levels	ASD(ieu-a-1185)	MR Egger	34	0.409594	0.931781	0.789464	1.09975
GCST90274782	C-X-C motif chemokine 5 levels	ASD(ieu-a-1185)	WM	34	0.860038	0.992243	0.909969	1.08196
GCST90274782	C-X-C motif chemokine 5 levels	ASD(ieu-a-1185)	IVW	34	0.881744	1.0051	0.939947	1.07477
GCST90274782	C-X-C motif chemokine 5 levels	ASD(ieu-a-1185)	MR Egger	34	0.993448	0.999193	0.825361	1.20964
GCST90274783	C-X-C motif chemokine 6 levels	ASD(ieu-a-1185)	WM	34	0.157058	0.942935	0.869232	1.02289
GCST90274783	C-X-C motif chemokine 6 levels	ASD(ieu-a-1185)	IVW	34	0.425719	0.976328	0.920439	1.03561
GCST90274783	C-X-C motif chemokine 6 levels	ASD(ieu-a-1185)	MR Egger	34	0.929927	0.992456	0.839431	1.17338
GCST90274784	C-X-C motif chemokine 9 levels	ASD(ieu-a-1185)	WM	34	0.444881	0.967633	0.889304	1.05286
GCST90274784	C-X-C motif chemokine 9 levels	ASD(ieu-a-1185)	MR Egger	34	0.621832	0.94706	0.764575	1.1731
GCST90274784	C-X-C motif chemokine 9 levels	ASD(ieu-a-1185)	IVW	34	0.924321	0.99636	0.924137	1.07423
GCST90274785	Delta and Notch-like epidermal growth factor-related receptor levels	ASD(ieu-a-1185)	MR Egger	34	0.466308	0.941225	0.80124	1.10567
GCST90274785	Delta and Notch-like epidermal growth factor-related receptor levels	ASD(ieu-a-1185)	WM	34	0.704596	1.01488	0.940254	1.09544
GCST90274785	Delta and Notch-like epidermal growth factor-related receptor levels	ASD(ieu-a-1185)	IVW	34	0.796047	1.00759	0.951442	1.06705
GCST90274786	Protein S100-A12 levels	ASD(ieu-a-1185)	IVW	34	0.113328	1.04872	0.988751	1.11232
GCST90274786	Protein S100-A12 levels	ASD(ieu-a-1185)	WM	34	0.285806	1.04363	0.964913	1.12878
GCST90274786	Protein S100-A12 levels	ASD(ieu-a-1185)	MR Egger	34	0.345426	1.08409	0.918957	1.27891
GCST90274787	Fibroblast growth factor 19 levels	ASD(ieu-a-1185)	IVW	34	0.312139	1.03716	0.966312	1.11321
GCST90274787	Fibroblast growth factor 19 levels	ASD(ieu-a-1185)	MR Egger	34	0.593101	1.05701	0.864245	1.29278
GCST90274787	Fibroblast growth factor 19 levels	ASD(ieu-a-1185)	WM	34	0.906792	0.994719	0.910344	1.08691
GCST90274788	Fibroblast growth factor 21 levels	ASD(ieu-a-1185)	MR Egger	34	0.19701	1.13136	0.941594	1.35937
GCST90274788	Fibroblast growth factor 21 levels	ASD(ieu-a-1185)	WM	34	0.218658	1.05449	0.96901	1.14751
GCST90274788	Fibroblast growth factor 21 levels	ASD(ieu-a-1185)	IVW	34	0.79583	1.00877	0.944204	1.07775
GCST90274789	Fibroblast growth factor 23 levels	ASD(ieu-a-1185)	IVW	34	0.769823	1.00864	0.952148	1.06849
GCST90274789	Fibroblast growth factor 23 levels	ASD(ieu-a-1185)	MR Egger	34	0.835437	0.982896	0.836349	1.15512
GCST90274789	Fibroblast growth factor 23 levels	ASD(ieu-a-1185)	WM	34	0.861653	1.00728	0.928395	1.09286
GCST90274790	Fibroblast growth factor 5 levels	ASD(ieu-a-1185)	MR Egger	34	0.508957	1.06288	0.888735	1.27114
GCST90274790	Fibroblast growth factor 5 levels	ASD(ieu-a-1185)	WM	34	0.786849	1.01217	0.927175	1.10497
GCST90274790	Fibroblast growth factor 5 levels	ASD(ieu-a-1185)	IVW	34	0.856588	1.00594	0.943319	1.07273
GCST90274791	Fms-related tyrosine kinase 3 ligand levels	ASD(ieu-a-1185)	MR Egger	34	0.177075	0.874228	0.722321	1.05808
GCST90274791	Fms-related tyrosine kinase 3 ligand levels	ASD(ieu-a-1185)	WM	34	0.634956	1.02084	0.937526	1.11155
GCST90274791	Fms-related tyrosine kinase 3 ligand levels	ASD(ieu-a-1185)	IVW	34	0.783733	0.990385	0.924355	1.06113
GCST90274792	Glial cell line-derived neurotrophic factor levels	ASD(ieu-a-1185)	MR Egger	34	0.374675	1.07772	0.915676	1.26843
GCST90274792	Glial cell line-derived neurotrophic factor levels	ASD(ieu-a-1185)	IVW	34	0.512482	1.0196	0.962063	1.08058
GCST90274792	Glial cell line-derived neurotrophic factor levels	ASD(ieu-a-1185)	WM	34	0.821155	1.00949	0.930105	1.09565
GCST90274793	Hepatocyte growth factor levels	ASD(ieu-a-1185)	MR Egger	34	0.525113	1.05983	0.88768	1.26536
GCST90274793	Hepatocyte growth factor levels	ASD(ieu-a-1185)	IVW	34	0.783141	1.00884	0.947554	1.07409
GCST90274793	Hepatocyte growth factor levels	ASD(ieu-a-1185)	WM	34	0.91815	1.00443	0.923229	1.09277
GCST90274794	Interferon gamma levels	ASD(ieu-a-1185)	MR Egger	34	0.665095	1.04064	0.87034	1.24427
GCST90274794	Interferon gamma levels	ASD(ieu-a-1185)	IVW	34	0.880903	1.00496	0.941955	1.07218
GCST90274794	Interferon gamma levels	ASD(ieu-a-1185)	WM	34	0.944258	1.00322	0.916834	1.09774
GCST90274795	Interleukin-10 levels	ASD(ieu-a-1185)	MR Egger	34	0.728392	1.04187	0.828235	1.31061
GCST90274795	Interleukin-10 levels	ASD(ieu-a-1185)	WM	34	0.900014	1.00589	0.917801	1.10244
GCST90274795	Interleukin-10 levels	ASD(ieu-a-1185)	IVW	34	0.910361	0.995368	0.918077	1.07917
GCST90274796	Interleukin-10 receptor subunit alpha levels	ASD(ieu-a-1185)	WM	34	0.317958	0.958286	0.881409	1.04187
GCST90274796	Interleukin-10 receptor subunit alpha levels	ASD(ieu-a-1185)	MR Egger	34	0.544228	1.05809	0.883304	1.26746
GCST90274796	Interleukin-10 receptor subunit alpha levels	ASD(ieu-a-1185)	IVW	34	0.620361	0.983619	0.92139	1.05005
GCST90274797	Interleukin-10 receptor subunit beta levels	ASD(ieu-a-1185)	MR Egger	34	0.593117	0.955304	0.809146	1.12786
GCST90274797	Interleukin-10 receptor subunit beta levels	ASD(ieu-a-1185)	WM	34	0.729431	1.01476	0.933906	1.10262
GCST90274797	Interleukin-10 receptor subunit beta levels	ASD(ieu-a-1185)	IVW	34	0.852086	1.00561	0.948191	1.0665
GCST90274798	Interleukin-12 subunit beta levels	ASD(ieu-a-1185)	IVW	34	0.128289	0.95015	0.889555	1.01487
GCST90274798	Interleukin-12 subunit beta levels	ASD(ieu-a-1185)	MR Egger	34	0.213477	0.886519	0.736058	1.06774
GCST90274798	Interleukin-12 subunit beta levels	ASD(ieu-a-1185)	WM	34	0.243768	0.950641	0.873074	1.0351
GCST90274799	Interleukin-13 levels	ASD(ieu-a-1185)	IVW	34	0.144961	0.945359	0.876559	1.01956
GCST90274799	Interleukin-13 levels	ASD(ieu-a-1185)	MR Egger	34	0.512105	0.930824	0.753055	1.15056
GCST90274799	Interleukin-13 levels	ASD(ieu-a-1185)	WM	34	0.787579	0.986834	0.896139	1.08671
GCST90274800	Interleukin-15 receptor subunit alpha levels	ASD(ieu-a-1185)	IVW	34	0.61229	0.983556	0.922467	1.04869
GCST90274800	Interleukin-15 receptor subunit alpha levels	ASD(ieu-a-1185)	WM	34	0.652159	0.979236	0.893847	1.07278
GCST90274800	Interleukin-15 receptor subunit alpha levels	ASD(ieu-a-1185)	MR Egger	34	0.858463	0.98389	0.82423	1.17448
GCST90274801	Interleukin-17A levels	ASD(ieu-a-1185)	MR Egger	34	0.096442	1.17207	0.977336	1.40561
GCST90274801	Interleukin-17A levels	ASD(ieu-a-1185)	IVW	34	0.304399	1.03564	0.968693	1.1072
GCST90274801	Interleukin-17A levels	ASD(ieu-a-1185)	WM	34	0.484226	1.0347	0.940382	1.13848
GCST90274802	Interleukin-17C levels	ASD(ieu-a-1185)	IVW	34	0.34288	1.03264	0.966328	1.1035
GCST90274802	Interleukin-17C levels	ASD(ieu-a-1185)	MR Egger	34	0.461512	0.932978	0.777395	1.1197
GCST90274802	Interleukin-17C levels	ASD(ieu-a-1185)	WM	34	0.592121	1.02635	0.933201	1.12879
GCST90274803	Interleukin-18 levels	ASD(ieu-a-1185)	IVW	34	0.355386	1.03733	0.959754	1.12118
GCST90274803	Interleukin-18 levels	ASD(ieu-a-1185)	MR Egger	34	0.610822	1.05977	0.849302	1.3224
GCST90274803	Interleukin-18 levels	ASD(ieu-a-1185)	WM	34	0.862731	0.992362	0.909751	1.08247
GCST90274804	interleukin-18 receptor 1 levels	ASD(ieu-a-1185)	MR Egger	34	0.34272	1.11689	0.891876	1.39867
GCST90274804	interleukin-18 receptor 1 levels	ASD(ieu-a-1185)	WM	34	0.470365	0.970657	0.895257	1.05241
GCST90274804	interleukin-18 receptor 1 levels	ASD(ieu-a-1185)	IVW	34	0.920051	0.995891	0.918943	1.07928
GCST90274805	Interleukin-1-alpha levels	ASD(ieu-a-1185)	IVW	34	0.368775	0.970497	0.909142	1.03599
GCST90274805	Interleukin-1-alpha levels	ASD(ieu-a-1185)	WM	34	0.699071	1.01855	0.927927	1.11802
GCST90274805	Interleukin-1-alpha levels	ASD(ieu-a-1185)	MR Egger	34	0.888319	0.987052	0.824088	1.18224
GCST90274806	Interleukin-2 levels	ASD(ieu-a-1185)	WM	34	0.643338	0.978134	0.890751	1.07409
GCST90274806	Interleukin-2 levels	ASD(ieu-a-1185)	IVW	34	0.836289	1.00689	0.94342	1.07462
GCST90274806	Interleukin-2 levels	ASD(ieu-a-1185)	MR Egger	34	0.847897	0.982412	0.820694	1.176
GCST90274807	Interleukin-20 levels	ASD(ieu-a-1185)	MR Egger	34	0.295205	1.10804	0.917262	1.33851
GCST90274807	Interleukin-20 levels	ASD(ieu-a-1185)	WM	34	0.684961	0.980215	0.890006	1.07957
GCST90274807	Interleukin-20 levels	ASD(ieu-a-1185)	IVW	34	0.836867	1.00723	0.940499	1.07869
GCST90274808	Interleukin-20 receptor subunit alpha levels	ASD(ieu-a-1185)	IVW	34	0.29519	1.03568	0.969881	1.10594
GCST90274808	Interleukin-20 receptor subunit alpha levels	ASD(ieu-a-1185)	MR Egger	34	0.410596	1.08023	0.901005	1.2951
GCST90274808	Interleukin-20 receptor subunit alpha levels	ASD(ieu-a-1185)	WM	34	0.508769	1.02927	0.944857	1.12122
GCST90274809	Interleukin-22 receptor subunit alpha-1 levels	ASD(ieu-a-1185)	MR Egger	34	0.17772	0.879577	0.732859	1.05567
GCST90274809	Interleukin-22 receptor subunit alpha-1 levels	ASD(ieu-a-1185)	IVW	34	0.287988	0.964835	0.90318	1.0307
GCST90274809	Interleukin-22 receptor subunit alpha-1 levels	ASD(ieu-a-1185)	WM	34	0.325577	0.955953	0.873838	1.04578
GCST90274810	Interleukin-24 levels	ASD(ieu-a-1185)	WM	34	0.480274	0.966941	0.880762	1.06155
GCST90274810	Interleukin-24 levels	ASD(ieu-a-1185)	MR Egger	34	0.704483	0.965064	0.804371	1.15786
GCST90274810	Interleukin-24 levels	ASD(ieu-a-1185)	IVW	34	0.800929	0.991559	0.928332	1.05909
GCST90274811	Interleukin-2 receptor subunit beta levels	ASD(ieu-a-1185)	MR Egger	34	0.316477	0.910844	0.76091	1.09032
GCST90274811	Interleukin-2 receptor subunit beta levels	ASD(ieu-a-1185)	IVW	34	0.706196	1.0126	0.948765	1.08074
GCST90274811	Interleukin-2 receptor subunit beta levels	ASD(ieu-a-1185)	WM	34	0.866008	0.992587	0.910405	1.08219
GCST90274812	Interleukin-33 levels	ASD(ieu-a-1185)	IVW	34	0.525628	0.975702	0.90433	1.05271
GCST90274812	Interleukin-33 levels	ASD(ieu-a-1185)	MR Egger	34	0.598337	0.943942	0.763229	1.16744
GCST90274812	Interleukin-33 levels	ASD(ieu-a-1185)	WM	34	0.894011	0.99375	0.906188	1.08977
GCST90274813	Interleukin-4 levels	ASD(ieu-a-1185)	IVW	34	0.18217	1.05201	0.976492	1.13337
GCST90274813	Interleukin-4 levels	ASD(ieu-a-1185)	MR Egger	34	0.222883	1.14027	0.927082	1.40249
GCST90274813	Interleukin-4 levels	ASD(ieu-a-1185)	WM	34	0.234445	1.05885	0.963596	1.16352
GCST90274814	Interleukin-5 levels	ASD(ieu-a-1185)	IVW	34	0.181428	0.956116	0.895214	1.02116
GCST90274814	Interleukin-5 levels	ASD(ieu-a-1185)	MR Egger	34	0.202357	0.886246	0.738886	1.06299
GCST90274814	Interleukin-5 levels	ASD(ieu-a-1185)	WM	34	0.392174	0.96054	0.875922	1.05333
GCST90274815	Interleukin-6 levels	ASD(ieu-a-1185)	MR Egger	34	0.412897	0.932768	0.791341	1.09947
GCST90274815	Interleukin-6 levels	ASD(ieu-a-1185)	IVW	34	0.594531	1.01604	0.958221	1.07734
GCST90274815	Interleukin-6 levels	ASD(ieu-a-1185)	WM	34	0.91182	0.995212	0.914163	1.08345
GCST90274816	Interleukin-7 levels	ASD(ieu-a-1185)	IVW	34	0.313312	1.03072	0.971843	1.09317
GCST90274816	Interleukin-7 levels	ASD(ieu-a-1185)	MR Egger	34	0.423368	1.07064	0.90782	1.26267
GCST90274816	Interleukin-7 levels	ASD(ieu-a-1185)	WM	34	0.996079	0.99979	0.919576	1.087
GCST90274817	Interleukin-8 levels	ASD(ieu-a-1185)	MR Egger	34	0.209386	1.12195	0.940836	1.33793
GCST90274817	Interleukin-8 levels	ASD(ieu-a-1185)	IVW	34	0.413026	1.02665	0.963993	1.09337
GCST90274817	Interleukin-8 levels	ASD(ieu-a-1185)	WM	34	0.586679	1.02401	0.940059	1.11546
GCST90274818	Latency-associated peptide transforming growth factor beta 1 levels	ASD(ieu-a-1185)	IVW	34	0.299815	1.0349	0.969915	1.10425
GCST90274818	Latency-associated peptide transforming growth factor beta 1 levels	ASD(ieu-a-1185)	MR Egger	34	0.37487	1.08793	0.905498	1.30712
GCST90274818	Latency-associated peptide transforming growth factor beta 1 levels	ASD(ieu-a-1185)	WM	34	0.953581	1.00237	0.925506	1.08562
GCST90274819	Leukemia inhibitory factor levels	ASD(ieu-a-1185)	IVW	34	0.389419	1.02911	0.964012	1.0986
GCST90274819	Leukemia inhibitory factor levels	ASD(ieu-a-1185)	WM	34	0.429742	1.03746	0.946948	1.13663
GCST90274819	Leukemia inhibitory factor levels	ASD(ieu-a-1185)	MR Egger	34	0.983201	1.00196	0.836383	1.20031
GCST90274820	Leukemia inhibitory factor receptor levels	ASD(ieu-a-1185)	IVW	34	0.382588	1.02873	0.965351	1.09628
GCST90274820	Leukemia inhibitory factor receptor levels	ASD(ieu-a-1185)	MR Egger	34	0.423888	1.07517	0.902225	1.28127
GCST90274820	Leukemia inhibitory factor receptor levels	ASD(ieu-a-1185)	WM	34	0.979755	0.998877	0.915858	1.08942
GCST90274821	Monocyte chemoattractant protein-1 levels	ASD(ieu-a-1185)	MR Egger	34	0.658837	0.963373	0.817569	1.13518
GCST90274821	Monocyte chemoattractant protein-1 levels	ASD(ieu-a-1185)	IVW	34	0.696672	1.0117	0.954216	1.07265
GCST90274821	Monocyte chemoattractant protein-1 levels	ASD(ieu-a-1185)	WM	34	0.841916	0.991626	0.91297	1.07706
GCST90274822	Monocyte chemoattractant protein 2 levels	ASD(ieu-a-1185)	MR Egger	34	0.387561	0.921073	0.766309	1.10709
GCST90274822	Monocyte chemoattractant protein 2 levels	ASD(ieu-a-1185)	WM	34	0.964918	0.998055	0.915105	1.08852
GCST90274822	Monocyte chemoattractant protein 2 levels	ASD(ieu-a-1185)	IVW	34	0.981009	1.00079	0.937437	1.06843
GCST90274823	Monocyte chemoattractant protein-3 levels	ASD(ieu-a-1185)	MR Egger	34	0.192426	0.884405	0.73811	1.0597
GCST90274823	Monocyte chemoattractant protein-3 levels	ASD(ieu-a-1185)	IVW	34	0.724438	0.988229	0.925268	1.05547
GCST90274823	Monocyte chemoattractant protein-3 levels	ASD(ieu-a-1185)	WM	34	0.975523	0.99861	0.913684	1.09143
GCST90274824	Monocyte chemoattractant protein-4 levels	ASD(ieu-a-1185)	WM	34	0.358695	0.962592	0.88733	1.04424
GCST90274824	Monocyte chemoattractant protein-4 levels	ASD(ieu-a-1185)	IVW	34	0.630841	0.985739	0.929647	1.04521
GCST90274824	Monocyte chemoattractant protein-4 levels	ASD(ieu-a-1185)	MR Egger	34	0.679216	0.965585	0.819143	1.13821
GCST90274825	Macrophage inflammatory protein 1a levels	ASD(ieu-a-1185)	MR Egger	34	0.291917	0.910718	0.76753	1.08062
GCST90274825	Macrophage inflammatory protein 1a levels	ASD(ieu-a-1185)	WM	34	0.635018	0.979604	0.899698	1.06661
GCST90274825	Macrophage inflammatory protein 1a levels	ASD(ieu-a-1185)	IVW	34	0.808364	0.992472	0.933679	1.05497
GCST90274826	Matrix metalloproteinase-1 levels	ASD(ieu-a-1185)	MR Egger	34	0.31418	0.79437	0.510967	1.23496
GCST90274826	Matrix metalloproteinase-1 levels	ASD(ieu-a-1185)	IVW	34	0.492722	0.946721	0.809625	1.10703
GCST90274826	Matrix metalloproteinase-1 levels	ASD(ieu-a-1185)	WM	34	0.904508	0.994514	0.90903	1.08804
GCST90274827	Matrix metalloproteinase-10 levels	ASD(ieu-a-1185)	IVW	34	0.0316602	1.06661	1.00568	1.13123
GCST90274827	Matrix metalloproteinase-10 levels	ASD(ieu-a-1185)	WM	34	0.237819	1.05156	0.967345	1.1431
GCST90274827	Matrix metalloproteinase-10 levels	ASD(ieu-a-1185)	MR Egger	34	0.425514	1.0703	0.907527	1.26227
GCST90274828	Neurturin levels	ASD(ieu-a-1185)	MR Egger	34	0.558712	1.05681	0.87985	1.26935
GCST90274828	Neurturin levels	ASD(ieu-a-1185)	WM	34	0.752799	1.01516	0.924412	1.11482
GCST90274828	Neurturin levels	ASD(ieu-a-1185)	IVW	34	0.956796	0.998183	0.934627	1.06606
GCST90274829	Neurotrophin-3 levels	ASD(ieu-a-1185)	IVW	34	0.528942	1.01892	0.961167	1.08015
GCST90274829	Neurotrophin-3 levels	ASD(ieu-a-1185)	WM	34	0.722831	1.01499	0.93488	1.10196
GCST90274829	Neurotrophin-3 levels	ASD(ieu-a-1185)	MR Egger	34	0.728927	1.02958	0.874364	1.21234
GCST90274830	Osteoprotegerin levels	ASD(ieu-a-1185)	MR Egger	34	0.371292	1.10547	0.890071	1.37299
GCST90274830	Osteoprotegerin levels	ASD(ieu-a-1185)	IVW	34	0.515652	1.0258	0.949968	1.10768
GCST90274830	Osteoprotegerin levels	ASD(ieu-a-1185)	WM	34	0.64275	1.01897	0.941177	1.1032
GCST90274831	Oncostatin-M levels	ASD(ieu-a-1185)	MR Egger	34	0.569617	1.06354	0.861954	1.31228
GCST90274831	Oncostatin-M levels	ASD(ieu-a-1185)	IVW	34	0.663952	1.01653	0.944063	1.09456
GCST90274831	Oncostatin-M levels	ASD(ieu-a-1185)	WM	34	0.816418	0.989368	0.903993	1.08281
GCST90274832	Programmed cell death 1 ligand 1 levels	ASD(ieu-a-1185)	IVW	34	0.600897	1.01834	0.951303	1.0901
GCST90274832	Programmed cell death 1 ligand 1 levels	ASD(ieu-a-1185)	MR Egger	34	0.828141	0.978636	0.806556	1.18743
GCST90274832	Programmed cell death 1 ligand 1 levels	ASD(ieu-a-1185)	WM	34	0.972193	1.00151	0.920173	1.09003
GCST90274833	Stem cell factor levels	ASD(ieu-a-1185)	IVW	34	0.708636	1.01119	0.953856	1.07197
GCST90274833	Stem cell factor levels	ASD(ieu-a-1185)	WM	34	0.911086	1.00447	0.928878	1.08621
GCST90274833	Stem cell factor levels	ASD(ieu-a-1185)	MR Egger	34	0.92967	0.992588	0.84253	1.16937
GCST90274834	SIR2-like protein 2 levels	ASD(ieu-a-1185)	IVW	34	0.285537	1.03252	0.973625	1.09497
GCST90274834	SIR2-like protein 2 levels	ASD(ieu-a-1185)	WM	34	0.589099	1.02368	0.940321	1.11444
GCST90274834	SIR2-like protein 2 levels	ASD(ieu-a-1185)	MR Egger	34	0.602567	1.04517	0.886513	1.23221
GCST90274835	Signaling lymphocytic activation molecule levels	ASD(ieu-a-1185)	MR Egger	34	0.1705	1.12478	0.954293	1.32573
GCST90274835	Signaling lymphocytic activation molecule levels	ASD(ieu-a-1185)	WM	34	0.723883	0.985083	0.906272	1.07075
GCST90274835	Signaling lymphocytic activation molecule levels	ASD(ieu-a-1185)	IVW	34	0.859164	1.00532	0.948074	1.06603
GCST90274836	Sulfotransferase 1A1 levels	ASD(ieu-a-1185)	MR Egger	34	0.385931	1.09254	0.896883	1.33087
GCST90274836	Sulfotransferase 1A1 levels	ASD(ieu-a-1185)	IVW	34	0.673798	1.01533	0.945888	1.08987
GCST90274836	Sulfotransferase 1A1 levels	ASD(ieu-a-1185)	WM	34	0.873053	0.992035	0.899337	1.09429
GCST90274837	STAM binding protein levels	ASD(ieu-a-1185)	IVW	34	0.53562	1.01864	0.960831	1.07992
GCST90274837	STAM binding protein levels	ASD(ieu-a-1185)	MR Egger	34	0.797393	1.02187	0.867489	1.20372
GCST90274837	STAM binding protein levels	ASD(ieu-a-1185)	WM	34	0.957336	1.00227	0.922367	1.08909
GCST90274838	Transforming growth factor-alpha levels	ASD(ieu-a-1185)	MR Egger	34	0.211194	1.12603	0.938333	1.35127
GCST90274838	Transforming growth factor-alpha levels	ASD(ieu-a-1185)	WM	34	0.255423	0.950043	0.869733	1.03777
GCST90274838	Transforming growth factor-alpha levels	ASD(ieu-a-1185)	IVW	34	0.779529	1.00941	0.945347	1.07781
GCST90274839	Tumor necrosis factor levels	ASD(ieu-a-1185)	MR Egger	34	0.384285	1.09439	0.895642	1.33725
GCST90274839	Tumor necrosis factor levels	ASD(ieu-a-1185)	IVW	34	0.604305	1.01923	0.948376	1.09539
GCST90274839	Tumor necrosis factor levels	ASD(ieu-a-1185)	WM	34	0.84625	1.0095	0.917494	1.11073
GCST90274840	TNF-beta levels	ASD(ieu-a-1185)	MR Egger	34	0.392177	0.912639	0.742318	1.12204
GCST90274840	TNF-beta levels	ASD(ieu-a-1185)	IVW	34	0.789125	1.01025	0.937512	1.08863
GCST90274840	TNF-beta levels	ASD(ieu-a-1185)	WM	34	0.872685	1.00794	0.915051	1.11025
GCST90274841	Tumor necrosis factor receptor superfamily member 9 levels	ASD(ieu-a-1185)	WM	34	0.133532	0.932796	0.851758	1.02154
GCST90274841	Tumor necrosis factor receptor superfamily member 9 levels	ASD(ieu-a-1185)	IVW	34	0.790536	0.991117	0.927962	1.05857
GCST90274841	Tumor necrosis factor receptor superfamily member 9 levels	ASD(ieu-a-1185)	MR Egger	34	0.954463	1.00544	0.835699	1.20967
GCST90274842	Tumor necrosis factor ligand superfamily member 14 levels	ASD(ieu-a-1185)	MR Egger	34	0.165921	1.15928	0.945043	1.42208
GCST90274842	Tumor necrosis factor ligand superfamily member 14 levels	ASD(ieu-a-1185)	IVW	34	0.40361	1.03218	0.958238	1.11183
GCST90274842	Tumor necrosis factor ligand superfamily member 14 levels	ASD(ieu-a-1185)	WM	34	0.965797	1.00221	0.906048	1.10858
GCST90274843	TNF-related apoptosis-inducing ligand levels	ASD(ieu-a-1185)	MR Egger	34	0.330248	1.25981	0.796989	1.99139
GCST90274843	TNF-related apoptosis-inducing ligand levels	ASD(ieu-a-1185)	IVW	34	0.398324	1.0724	0.91182	1.26127
GCST90274843	TNF-related apoptosis-inducing ligand levels	ASD(ieu-a-1185)	WM	34	0.987391	0.999319	0.918404	1.08736
GCST90274844	TNF-related activation-induced cytokine levels	ASD(ieu-a-1185)	IVW	34	0.0442395	0.941604	0.887993	0.998452
GCST90274844	TNF-related activation-induced cytokine levels	ASD(ieu-a-1185)	WM	34	0.31285	0.959421	0.885261	1.03979
GCST90274844	TNF-related activation-induced cytokine levels	ASD(ieu-a-1185)	MR Egger	34	0.536363	0.948931	0.8051	1.11846
GCST90274845	Thymic stromal lymphopoietin levels	ASD(ieu-a-1185)	MR Egger	34	0.273175	1.11283	0.922169	1.34291
GCST90274845	Thymic stromal lymphopoietin levels	ASD(ieu-a-1185)	IVW	34	0.584114	0.98092	0.915537	1.05097
GCST90274845	Thymic stromal lymphopoietin levels	ASD(ieu-a-1185)	WM	34	0.961764	1.00235	0.910533	1.10343
GCST90274846	Tumor necrosis factor ligand superfamily member 12 levels	ASD(ieu-a-1185)	IVW	34	0.157605	1.04294	0.983864	1.10556
GCST90274846	Tumor necrosis factor ligand superfamily member 12 levels	ASD(ieu-a-1185)	WM	34	0.262515	1.04706	0.96613	1.13477
GCST90274846	Tumor necrosis factor ligand superfamily member 12 levels	ASD(ieu-a-1185)	MR Egger	34	0.282576	0.912861	0.775172	1.07501
GCST90274847	Urokinase-type plasminogen activator levels	ASD(ieu-a-1185)	IVW	34	0.197639	1.03907	0.980215	1.10146
GCST90274847	Urokinase-type plasminogen activator levels	ASD(ieu-a-1185)	WM	34	0.597765	0.979384	0.906454	1.05818
GCST90274847	Urokinase-type plasminogen activator levels	ASD(ieu-a-1185)	MR Egger	34	0.675255	1.03589	0.879691	1.21982
GCST90274848	Vascular endothelial growth factor A levels	ASD(ieu-a-1185)	MR Egger	34	0.651504	0.962661	0.817391	1.13375
GCST90274848	Vascular endothelial growth factor A levels	ASD(ieu-a-1185)	WM	34	0.68555	1.01723	0.936481	1.10495
GCST90274848	Vascular endothelial growth factor A levels	ASD(ieu-a-1185)	IVW	34	0.85379	1.0055	0.948518	1.06591
